# Supplementary material for: L-shaped relationship between stress hyperglycemia ratio and cardiovascular disease risk in middle-aged and older adults: Insight from the China Health and Retirement Longitudinal Study
Source: PLoS One. 2025 May 20;20(5):e0324978. doi: 10.1371/journal.pone.0324978 (PMC12091763; doi:10.1371/journal.pone.0324978)
Supplement: S4 File — (CSV) [file pone.0324978.s004.csv]

Sex	Age	Marry	BMI	Glucose	HbA1c	SHR	meanSBP	meanDBP	Drink	HBP	Dyslipidemia	DM	Kidneydisease	CVD	lipidloweringtherapy	HBPmedication	DMmedication	TC	TG	eGFR	CRP	UA	2018heart	2018stroke	2018CVD	time	DEAD
1	63	1	26.64	22.19755827	7.6	2.338061751	185	71	1	1	1	1	0	0	1	1	1	209.6525116	126.5486755	79.96318599	1.799999952	5.099999905	1	1	1	42	0
1	54	1	29.29	27.89693107	9.8	2.147239152	142	91	2	1	0	0	0	0	0	0	0	271.0424805	264.6017761	117.1712515	1.600000024	5.5	0	0	0	42	0
1	60	1	20.35	28.39687572	10.2	2.083715565	132	72	2	0	0	0	0	0	0	0	1	127.0270309	199.1150513	110.9682008	0.5	4.199999809	0	0	0	42	0
1	79	1	25.07	26.69706355	9.9	2.030040571	127	89	2	1	0	0	0	0	0	0	0	171.4285736	334.5132751	69.08796045	12.89999962	4.699999809	0	0	0	42	0
1	66	1	25.25	16.29820728	6.8	1.982267973	152	76	2	0	0	0	0	0	0	0	0	186.8725891	478.7610474	96.37128197	7.099999905	4.300000191	0	0	0	42	0
1	63	1	22.12	6.799252053	3.8	1.969655867	129	61	1	0	0	0	0	0	0	0	0	103.8610077	138.0531006	97.20543271	0.699999988	6.400000095	0	0	0	42	0
2	58	1	24.93	15.79826262	6.8	1.92146225	96	64	1	0	0	0	0	0	0	0	0	155.9845581	388.495575	95.85255918	7.599999905	6.099999905	0	0	0	42	0
2	71	1	23.37	15.69827267	7	1.838205231	133	71	1	1	0	1	0	0	0	1	1	172.5868683	102.6548691	74.95046813	1	5.300000191	0	1	1	42	0
2	73	1	22.21	19.6978333	8.4	1.829633411	147	73	1	0	0	1	0	0	0	0	1	150.5791473	149.5575256	89.26707159	1.600000024	3.5	0	0	0	42	0
1	74	1	19.37	11.49873554	5.6	1.821149119	119	85	2	0	0	0	0	0	0	0	0	213.5135193	60.17699051	58.73009305	2.200000048	8.399999619	0	0	0	42	0
1	50	1	26.16	19.4978551	8.4	1.811058434	125	86	2	0	1	0	0	0	1	1	0	184.9420929	258.407074	105.0953355	2.599999905	5.699999809	0	0	0	42	0
1	76	1	16.74	12.29864749	5.9	1.811021571	135	80	2	0	0	0	0	0	0	0	0	227.7992249	73.45132446	79.47340731	1.100000024	5.199999809	1	0	1	42	0
1	68	1	25.76	13.09855945	6.2	1.80222337	153	77	1	0	0	0	0	0	0	1	0	116.9884186	194.6902618	88.49357691	2.200000048	3.400000095	0	0	0	42	0
1	53	1	22.57	10.49884538	5.3	1.798671471	162	82	2	0	0	0	1	0	0	0	0	255.2123566	123.8938065	121.0620946	1.200000048	4.900000095	0	0	0	49	1
1	74	1	21.6	19.8978115	8.7	1.769795562	141	78	1	1	0	1	0	0	0	1	1	294.5946045	82.30088806	73.0150271	3	3.799999952	0	0	0	42	0
1	46	1	21.72	10.49884538	5.4	1.750974879	120	71	2	0	0	0	0	0	0	0	0	159.8455658	100.8849564	115.4117095	0.699999988	3	0	0	0	42	0
1	52	1	21.37	17.29809658	7.9	1.734840696	148	82	2	0	0	1	0	0	0	0	1	129.3436279	191.1504364	100.588671	1	10.10000038	0	0	0	42	0
1	51	1	28.63	10.09888898	5.3	1.730150587	115	79	1	0	0	0	0	0	0	0	0	188.8030853	134.5132751	112.775496	2.700000048	4.400000095	0	0	0	42	0
1	54	1	20.98	21.89759181	9.6	1.727756968	122	76	2	0	0	1	0	0	0	0	1	158.6872559	136.2831879	86.12535969	1	3.299999952	0	0	0	42	0
1	52	1	26.67	16.89814188	7.8	1.722191386	126	74	2	0	0	0	0	0	1	0	1	159.4594574	212.3893738	102.3046969	4.199999809	4.400000095	0	0	0	42	0
1	64	0	20.75	7.299196709	4.3	1.718671229	107	60	2	0	0	0	0	0	0	0	0	216.216217	77.87610626	94.08853935	26.79999924	5.099999905	0	0	0	42	0
1	61	1	28.67	11.79870199	6	1.697654963	129	86	1	1	0	0	0	0	1	1	0	157.1428528	368.1416016	95.00600267	4.5	6.800000191	0	0	0	42	0
1	60	1	19.24	11.19876824	5.8	1.688595934	155	84	2	0	0	0	0	0	0	0	0	171.8146667	69.02655029	97.96612409	0.699999988	3.700000048	0	0	0	42	0
2	57	1	25.34	10.09888898	5.4	1.68427101	124	60	1	1	0	0	0	0	0	1	0	181.4671783	208.8495636	57.02696648	33.70000076	5.699999809	0	0	0	42	0
2	64	1	23.79	18.59795404	8.6	1.677909964	154	82	1	0	0	0	0	0	0	0	0	128.9575348	259.2920227	100.417057	2.200000048	2.700000048	1	1	1	42	0
1	56	1	22.33	10.79881183	5.7	1.668285468	128	83	2	0	0	0	0	0	0	0	0	166.7953644	123.8938065	104.8578908	11.89999962	4.400000095	0	0	0	42	0
2	53	1	18.65	20.2977679	9.3	1.664160687	114	71	1	0	0	0	0	0	0	0	0	149.4208527	117.6991119	106.02961	0.300000012	2.599999905	0	0	0	42	0
1	67	1	21.78	10.49884538	5.6	1.662788308	131	81	2	0	1	0	0	0	0	0	0	135.5212402	60.17699051	41.71893378	0.699999988	4.099999905	0	0	0	42	0
1	45	1	22.9	13.3985259	6.7	1.661729617	105	59	2	0	0	0	0	0	0	0	1	171.8146667	192.9203491	99.8356381	0.600000024	5.800000191	0	0	0	42	0
1	66	0	22.84	25.49719604	11.3	1.658138521	123	77	1	0	0	0	0	0	0	0	1	149.8069458	361.9468994	77.55095215	1.100000024	3.200000048	0	0	0	42	0
1	65	1	18.96	11.69871289	6.1	1.645620044	129	69	1	0	0	0	0	0	0	0	0	167.1814728	86.72566223	104.1038921	0.800000012	5.099999905	0	0	0	42	0
1	61	1	25.97	10.89880093	5.8	1.643365641	130	76	3	1	0	0	0	0	0	1	0	130.1158295	71.68141937	98.58073251	1.200000048	5.5	0	1	1	42	0
1	48	1	26.17	10.89880093	5.8	1.643365641	135	86	2	0	0	0	0	0	0	0	0	188.8030853	130.088501	106.9004007	1.299999952	5.099999905	0	0	0	42	0
1	61	1	25.57	8.799032364	5	1.641610516	131	86	1	0	0	0	0	0	0	0	0	110.4247131	137.1681366	98.46003969	0.899999976	5.800000191	0	0	0	42	0
1	54	1	28.18	11.89869109	6.2	1.637134163	147	86	3	0	0	0	0	0	0	0	0	248.6486511	124.7787628	91.5420743	2.5	5.599999905	0	1	1	42	0
2	47	1	31.51	9.798922525	5.4	1.63424325	151	90	1	0	0	0	0	0	0	1	0	197.6833954	223.0088501	102.0711476	1.799999952	5.300000191	0	0	0	42	0
1	53	1	22.45	8.499065067	4.9	1.634121336	165	91	3	0	0	0	0	0	0	1	0	231.6602325	88.49557495	63.23814697	1	4	0	1	1	42	0
1	70	1	22.65	7.699153108	4.6	1.629795323	138	70	1	0	1	0	0	0	0	0	0	131.2741394	75.22123718	65.88191298	4.5	5.599999905	0	0	0	42	0
1	58	1	24.38	9.498955222	5.3	1.627369406	119	77	2	1	1	0	0	0	1	1	0	200.3861084	115.9292068	98.08239544	1.100000024	4.099999905	0	0	0	42	0
2	66	1	23.79	11.79870199	6.2	1.623376719	111	68	1	0	0	0	0	0	0	0	0	206.5637054	171.6814117	28.72208817	1.299999952	3.5	0	0	0	42	0
1	59	1	17.35	10.49884538	5.7	1.621944288	119	64	2	0	0	0	0	0	0	0	0	155.5984497	70.79646301	92.96115894	0.800000012	5.400000095	0	0	0	49	1
2	60	0	27.79	14.09844876	7.1	1.620697638	126	68	2	0	0	0	0	0	0	0	0	192.2779999	233.6283112	98.32831926	5.099999905	6.599999905	0	0	0	42	0
1	70	1	22.84	9.698933424	5.4	1.617567282	123	71	2	0	0	0	0	0	0	0	0	204.2471008	99.11504364	93.87941107	1.399999976	5.800000191	0	0	0	42	0
2	68	1	27.96	17.09811839	8.3	1.611965531	132	64	1	1	1	0	0	0	1	1	0	225.8687286	363.7168274	101.4570866	5.300000191	4.699999809	0	0	0	42	0
1	68	0	21.14	9.098998818	5.2	1.602500672	187	96	1	1	0	0	1	0	0	1	0	133.9768372	69.02655029	96.19255288	3.200000048	4	0	0	0	42	0
2	54	1	28.52	14.69838336	7.4	1.60182905	120	74	1	0	0	1	0	0	0	0	1	229.7297363	213.2743378	101.8328898	4.099999905	5	0	0	0	42	0
1	62	1	25.44	8.799032364	5.1	1.594316428	172	83	1	0	0	0	0	0	1	1	0	189.1891937	110.6194687	96.42780408	2.5	4.199999809	1	0	1	49	1
2	84	1	23.36	17.19810833	8.5	1.574197559	115	56	1	0	0	0	0	0	0	0	1	233.9768372	212.3893738	59.77474045	1.200000048	5.599999905	0	1	1	42	0
2	63	1	24.43	15.39830622	7.8	1.569334103	153	66	1	1	0	1	0	0	1	1	1	204.6332092	500	63.02050369	5.5	6.300000191	1	0	1	42	0
1	57	1	18.61	11.39874644	6.2	1.568347061	109	72	2	0	0	0	0	0	0	0	0	179.1505737	117.6991119	96.48045262	0.899999976	6	0	0	0	42	0
2	51	1	37.02	9.398966121	5.4	1.56753938	112	70	1	0	0	0	0	0	0	0	0	239.7683411	103.5398254	81.60242928	2.200000048	4.5	0	0	0	42	0
2	45	1	23.29	8.899021465	5.2	1.567280991	100	62	1	0	0	0	0	0	0	0	0	169.8841705	46.0177002	109.2546395	2.400000095	3.700000048	0	0	0	42	0
1	60	1	22.64	7.399185805	4.6	1.566296741	124	75	2	0	0	0	0	0	0	0	0	121.2355194	196.4601746	100.968248	1.700000048	7.300000191	1	0	1	42	0
1	50	1	26.34	19.59784504	9.5	1.565948465	115	73	2	0	0	0	0	0	0	0	0	142.8571472	345.1327515	115.8459523	1.299999952	3.799999952	0	0	0	42	0
2	63	1	23.02	11.59872379	6.3	1.561697023	128	62	1	0	1	1	0	0	1	0	1	114.2857132	92.03540039	94.65821732	0.400000006	5.199999809	0	0	0	42	0
1	67	1	23.51	11.79870199	6.4	1.555325862	134	77	1	0	0	0	0	0	0	0	0	209.6525116	192.0354004	57.93155982	3.700000048	5.800000191	1	0	1	42	0
1	63	1	26.9	11.79870199	6.4	1.555325862	127	76	2	0	1	0	0	0	0	1	0	168.3397675	123.0088501	71.27784639	1.100000024	6.900000095	1	0	1	42	0
2	55	1	27.64	10.29886718	5.8	1.552905183	150	97	1	1	0	0	0	0	0	1	0	188.4169922	150.4424744	91.35232795	2.799999952	4.800000191	0	0	0	42	0
1	50	1	31.77	17.19810833	8.6	1.551615692	127	86	2	1	1	0	0	0	1	1	0	190.3474884	177.8760986	102.6382674	4.400000095	5	0	0	0	42	0
2	59	1	23.03	5.599384118	3.9	1.550646391	119	78	1	0	0	0	0	0	0	0	0	188.0308838	127.4336243	96.64465849	2.400000095	5.900000095	0	0	0	42	0
1	64	1	27.16	16.19821902	8.2	1.550365526	109	70	1	0	0	1	0	0	0	0	1	172.2007751	181.4159241	38.41590158	5.699999809	5.400000095	0	0	0	42	0
1	57	1	35.8	8.799032364	5.2	1.549671075	124	78	2	0	0	0	0	0	0	0	0	153.2818604	221.2389374	85.27210493	2.299999952	8	0	0	0	42	0
1	51	1	27.22	8.299086865	5	1.548337102	116	74	3	0	0	0	0	0	0	0	0	174.9034729	162.8318634	85.47057051	2.5	6.099999905	0	0	0	42	0
1	64	1	24.13	28.39687572	13.2	1.543476232	146	76	2	0	0	0	0	0	0	0	0	140.5405426	500	92.86878133	12.19999981	7.199999809	0	0	0	42	0
2	67	1	26.31	12.19865839	6.6	1.543352529	128	71	1	0	0	1	0	0	0	0	1	181.8532867	386.7256775	100.9232209	4.400000095	3.200000048	0	0	0	42	0
2	50	1	23.22	12.59861395	6.8	1.532305272	149	79	1	1	1	0	0	0	0	1	0	159.4594574	271.681427	108.3582703	10.80000019	3.099999905	0	0	0	42	0
2	66	0	29.37	11.59872379	6.4	1.52896438	166	72	2	1	0	0	0	0	0	1	0	196.5251007	143.3628387	83.32728475	1.899999976	4.099999905	1	0	1	42	0
2	69	0	22.75	9.398966121	5.5	1.527045674	130	55	2	0	0	0	0	0	0	0	0	223.552124	98.23008728	103.5841782	0.800000012	3	0	0	0	42	0
1	49	1	22.26	8.899021465	5.3	1.524588224	122	79	2	0	0	0	0	0	0	0	0	205.0193024	119.4690247	75.52649242	0.899999976	6.199999809	0	0	0	42	0
2	49	1	22.49	7.199208452	4.6	1.523964533	104	70	1	0	0	0	0	0	0	0	0	147.104248	330.9734497	104.9820587	2.200000048	3	0	0	0	42	0
1	73	1	21.2	11.99868019	6.6	1.518051643	139	77	3	0	0	0	0	0	0	1	0	200.3861084	145.1327362	87.42380662	2.200000048	5.599999905	0	0	0	42	0
1	58	0	25.86	8.099109512	5	1.511027894	126	86	2	0	0	0	0	0	0	0	0	146.7181549	246.0177002	99.76821568	2	6	0	0	0	42	0
1	46	1	25.35	15.99824082	8.3	1.508271973	188	96	1	0	0	0	0	0	1	1	1	258.3011475	500	106.893587	8.800000191	7.400000095	1	1	1	42	0
1	48	1	19.3	9.998899878	5.8	1.507674891	107	64	2	0	0	0	0	0	0	0	0	121.6216202	73.45132446	118.1097018	0.100000001	5.300000191	0	0	0	42	0
1	65	1	20.48	8.499065067	5.2	1.496841329	109	64	1	0	0	0	0	0	0	0	0	161.776062	74.33628082	78.84761958	0.300000012	4.400000095	0	0	0	42	0
2	64	1	23.19	9.198987919	5.5	1.494555308	151	73	1	0	0	0	1	0	0	0	0	205.7915039	89.38053131	81.23602663	4.099999905	6.099999905	0	0	0	42	0
2	71	1	22.79	10.59883448	6.1	1.490903711	166	71	3	0	0	0	0	0	0	0	0	188.0308838	167.2566376	73.43233456	33.59999847	4.599999905	0	0	0	42	0
1	45	1	28.5	8.899021465	5.4	1.484159684	90	139	3	0	0	0	0	0	0	1	0	114.2857132	198.2300873	122.128385	2.099999905	5	0	0	0	42	0
1	48	1	22.35	9.098998818	5.5	1.478310125	114	75	2	0	0	0	0	0	0	0	0	177.9922791	76.10619354	100.6740772	1	5.599999905	0	0	0	42	0
2	47	1	31.17	5.099439039	3.8	1.4772419	129	79	2	0	0	0	0	0	0	0	0	96.52510071	129.203537	107.3451606	1	6	0	0	0	42	0
1	63	1	24.71	9.998899878	5.9	1.472375184	108	74	1	0	0	0	0	0	0	0	0	195.7528992	237.1681366	73.09602874	2	6.699999809	0	0	0	42	0
2	83	0	25.33	15.09833976	8.1	1.467425383	134	68	1	0	1	0	0	0	0	1	0	191.1196899	157.5221252	84.37408053	1.299999952	2.5	0	0	0	42	0
1	45	1	23.03	7.599164007	4.9	1.461096713	112	68	2	0	0	0	0	0	0	0	0	137.8378448	83.18583679	92.6424578	0.899999976	5.400000095	1	0	1	42	0
1	54	1	24.53	10.59883448	6.2	1.458287628	107	66	3	0	1	0	0	0	1	0	0	285.328186	217.6991119	103.8686144	3.900000095	4.800000191	0	0	0	42	0
1	62	1	25.86	12.89858125	7.2	1.456150514	150	75	1	1	0	0	0	0	0	1	0	136.6795349	143.3628387	79.11490962	2.799999952	6.300000191	0	0	0	42	0
2	58	1	23.75	8.499065067	5.3	1.456067341	120	63	1	0	0	0	0	0	0	0	0	156.3706512	257.5221252	101.7781014	1.5	2.599999905	0	0	0	42	0
2	56	1	21.32	8.499065067	5.3	1.456067341	142	72	1	0	0	0	0	0	0	0	0	223.1660309	176.9911499	85.17968445	2	6.199999809	0	0	0	42	0
1	68	1	21.1	10.09888898	6	1.453077551	119	62	1	0	0	0	1	0	0	0	0	212.7413177	303.5398254	97.34356975	2.599999905	3.900000095	0	0	0	42	0
1	67	1	24.39	9.398966121	5.7	1.452026282	137	83	1	0	0	0	0	0	0	0	0	180.6949768	103.5398254	89.59559977	0.800000012	6.400000095	0	0	0	42	0
1	65	0	19.6	10.99879003	6.4	1.449880047	144	85	1	0	0	0	0	0	0	0	0	241.3127441	140.707962	77.56986719	1.799999952	5.099999905	0	0	0	42	0
2	74	0	19.2	4.999449938	3.8	1.448276344	141	74	1	0	0	0	0	0	0	0	0	136.6795349	88.49557495	98.20185688	0.300000012	4.400000095	0	0	0	42	0
2	61	1	30.13	15.09833976	8.2	1.445093775	125	67	1	1	1	1	0	0	0	1	0	172.9729767	420.3539734	84.15290761	3.099999905	5.699999809	0	0	0	42	0
1	84	0	21.43	9.798922525	5.9	1.442927776	138	72	1	0	0	0	0	0	0	0	0	128.5714264	115.9292068	38.99442467	3.700000048	5.900000095	0	0	0	42	0
2	51	1	27.26	12.99857035	7.3	1.441562643	109	62	1	0	0	0	0	0	0	0	0	159.4594574	253.0973511	112.4217277	8.699999809	2.400000095	0	0	0	42	0
1	51	1	21.19	8.399075966	5.3	1.438937119	142	84	2	0	0	0	0	0	0	0	0	217.374527	95.5752182	103.6854126	0.800000012	4.900000095	0	0	0	42	0
1	62	1	23.52	8.399075966	5.3	1.438937119	100	63	2	0	0	0	0	0	0	1	0	91.11968994	50.44247818	45.39481009	2.599999905	4	0	0	0	42	0
1	81	1	21.22	7.699153108	5	1.436409162	149	83	2	0	0	0	0	0	0	0	0	171.8146667	111.504425	59.10857796	7.199999809	9.199999809	0	0	0	49	1
1	80	0	21.65	9.498955222	5.8	1.432291198	164	65	1	1	0	0	0	0	0	1	0	163.7065582	130.088501	70.4789137	3.900000095	5.5	0	0	0	42	0
2	58	0	22.91	5.399405917	4	1.432203161	125	70	1	0	0	0	0	0	0	0	0	191.8918915	114.1592941	103.1130923	0.400000006	4.300000191	0	0	0	42	0
1	51	1	31.61	14.49840516	8	1.431234468	131	75	2	0	0	0	0	0	0	0	0	173.3590698	235.3982239	116.0013106	1.700000048	6.800000191	0	0	0	42	0
2	45	1	31.27	16.99813013	9.1	1.430939484	149	75	1	0	0	0	0	0	0	1	0	203.4748993	200.8849487	114.2791275	5	3.700000048	0	0	0	42	0
1	72	1	20.66	6.299306976	4.4	1.42971107	116	69	2	0	0	0	0	0	0	0	0	221.2355194	83.18583679	83.32879658	4.599999905	5	0	0	0	42	0
1	61	1	29.79	8.799032364	5.5	1.429574714	141	89	2	0	0	0	0	0	0	0	0	170.2702789	106.1946869	91.11112843	1.100000024	6.800000191	0	0	0	42	0
2	63	1	27.82	11.29875734	6.6	1.429498651	136	88	1	1	0	0	0	0	0	1	0	203.8610077	396.4601746	94.71225351	2.900000095	9.699999809	0	0	0	42	0
1	78	1	21.82	6.499285172	4.5	1.423720739	119	68	2	1	0	0	0	0	0	0	0	155.5984497	66.37168121	91.23144398	0.800000012	5.300000191	0	0	0	42	0
2	45	1	21.64	7.399185805	4.9	1.422646761	106	64	2	0	0	0	0	0	0	0	0	111.5830154	122.1238937	117.5243503	3.400000095	4.900000095	0	0	0	42	0
1	51	1	21.67	8.299086865	5.3	1.421806898	112	57	2	0	0	0	0	0	0	0	0	143.6293488	73.45132446	101.2977553	0.600000024	5.599999905	0	0	0	42	0
2	55	1	22.31	9.198987919	5.7	1.421132075	102	74	1	0	0	0	0	0	0	0	0	179.5366821	119.4690247	86.99815824	1.899999976	5.300000191	0	0	0	42	0
1	77	1	26.86	10.09888898	6.1	1.420577997	128	72	3	0	0	0	0	0	0	0	0	150.9652557	82.30088806	89.09246807	1.600000024	3.599999905	0	1	1	49	1
1	66	0	21.82	10.09888898	6.1	1.420577997	149	103	1	1	0	0	0	0	0	1	0	216.9884186	216.8141632	63.12408327	3.099999905	6.599999905	0	0	0	42	0
2	45	1	33.21	13.6984932	7.7	1.419091806	127	90	1	0	0	0	0	0	0	0	1	186.1003876	193.8053131	115.8974685	46.40000153	5.199999809	0	0	0	42	0
2	70	1	33.37	14.59839341	8.1	1.41883501	187	73	1	1	0	0	0	0	0	1	0	222.7799225	178.7610626	70.70917133	3.400000095	6.300000191	1	1	1	42	0
1	90	0	28.9	6.699262952	4.6	1.418133563	166	83	1	0	0	0	0	0	0	0	0	183.783783	131.8584137	76.4351181	3.900000095	5.900000095	0	0	0	42	0
1	66	1	25.76	18.19799764	9.7	1.418062623	119	65	1	0	1	0	0	0	0	0	1	159.4594574	287.6106262	95.53091536	2.099999905	4.599999905	0	0	0	42	0
1	59	1	20.65	10.29886718	6.2	1.417015297	141	85	2	1	0	0	0	0	0	0	0	145.1737518	57.52212524	102.0067677	25.89999962	4.400000095	1	0	1	42	0
2	75	1	30.24	16.79815193	9.1	1.414104885	184	75	1	1	0	1	0	0	0	0	1	198.0695038	346.0177002	92.12279494	3.200000048	5.800000191	0	0	0	42	0
2	48	1	24.2	7.799142209	5.1	1.413144086	156	90	2	0	0	0	0	0	0	1	0	136.2934418	85.84070587	120.5652406	0.5	5.599999905	0	0	0	42	0
1	64	1	17.54	8.899021465	5.6	1.409411065	129	75	2	0	0	0	0	0	0	0	0	115.0579147	56.63716888	79.0781468	1	6	0	0	0	42	0
1	66	1	18.27	8.899021465	5.6	1.409411065	90	58	2	0	0	0	0	0	0	0	0	256.7567444	156.6371613	76.81905458	2.700000048	9.100000381	0	0	0	42	0
2	59	1	26	9.098998818	5.7	1.405684971	119	52	1	1	0	0	0	0	0	1	0	164.0926666	173.4513245	99.68426857	1.299999952	6.199999809	0	0	0	42	0
1	51	1	27.44	17.79804293	9.6	1.404295639	120	81	1	0	0	1	0	0	1	0	0	195.7528992	181.4159241	109.8381865	2.799999952	3.5	0	0	0	42	0
1	53	1	24.25	9.29897702	5.8	1.402137669	130	82	2	0	0	0	0	0	0	0	0	184.5559845	197.3451385	94.37991591	1.799999952	6.900000095	0	0	0	42	0
1	52	1	25.67	8.399075966	5.4	1.400779847	150	90	2	0	0	0	0	0	0	1	0	219.6911163	253.9822998	106.6006816	2.5	6.800000191	0	0	0	42	0
1	58	1	24.43	8.399075966	5.4	1.400779847	167	98	3	1	0	0	1	0	0	1	0	196.1389923	168.1415863	86.23786381	0.600000024	8.600000381	0	0	0	42	0
2	50	1	20.39	8.399075966	5.4	1.400779847	107	63	1	0	0	0	0	0	0	0	0	171.4285736	72.5663681	93.92401374	0.100000001	5.199999809	0	0	0	42	0
1	75	1	21.42	8.599054168	5.5	1.397084349	120	50	1	0	0	0	0	0	0	0	0	179.5366821	75.22123718	78.41609451	0.5	5.400000095	0	0	0	42	0
1	87	1	24.35	8.799032364	5.6	1.393574971	174	75	1	1	0	0	0	0	0	1	0	138.223938	99.11504364	69.75026427	6.300000191	7.099999905	0	0	0	49	1
2	53	1	23.99	9.898910777	6.1	1.392447711	126	81	1	0	0	0	0	0	0	0	0	174.1312714	205.3097382	106.657505	1.100000024	3.299999952	0	0	0	42	0
2	72	1	22.14	13.19854855	7.6	1.39019892	129	80	1	0	0	0	0	0	0	1	0	162.1621704	300	78.45531069	1.899999976	4.599999905	0	0	0	42	0
2	66	1	24.94	27.89693107	14.3	1.384669234	122	73	1	0	0	1	0	0	0	0	1	193.822403	120.353981	97.47826694	2.299999952	4.800000191	0	1	1	42	0
1	57	1	17.21	8.299086865	5.4	1.38410388	90	60	1	0	0	0	0	0	0	0	0	152.895752	69.02655029	98.09950824	1.5	4.900000095	0	0	0	42	0
2	49	1	22.97	10.69882273	6.5	1.381384471	126	79	1	0	0	0	0	0	1	0	1	196.9111938	335.3982239	108.0080361	4	4.400000095	0	0	0	42	0
2	78	1	23.55	10.69882273	6.5	1.381384471	165	80	2	1	1	1	0	0	1	1	1	191.5057983	140.707962	56.63739007	0.5	5.5	0	0	0	42	0
1	71	1	20.26	9.598944323	6	1.381143068	152	87	2	0	0	0	0	0	0	0	0	133.9768372	127.4336243	97.02664156	0.800000012	7.400000095	0	0	0	42	0
2	54	1	21.77	9.798922525	6.1	1.378382687	128	72	1	0	0	0	0	0	0	0	0	253.6679535	362.8318481	105.1508442	6.599999905	5.099999905	0	0	0	42	0
2	61	1	18.84	8.699043263	5.6	1.377738876	128	68	1	0	0	0	0	0	0	0	0	171.4285736	61.06194687	99.46543068	0.5	2.900000095	0	0	0	42	0
1	59	1	22.59	13.2985368	7.7	1.377658428	165	86	2	1	1	0	0	0	0	1	0	161.3899689	212.3893738	95.97454219	5.599999905	5.099999905	0	1	1	42	0
1	47	1	26.86	8.899021465	5.7	1.374790895	122	75	3	0	0	0	0	0	0	0	0	167.1814728	348.6725769	104.4155228	3.200000048	5	0	0	0	42	0
1	74	1	20.41	12.59861395	7.4	1.372996289	146	72	1	1	0	0	1	0	0	1	0	209.2664185	169.911499	78.28905458	7.099999905	7.699999809	1	0	1	42	0
1	60	1	22.62	9.098998818	5.8	1.37198414	150	81	2	0	0	0	0	0	0	0	0	228.9575348	91.15044403	81.66619926	0.800000012	7.300000191	0	0	0	42	0
2	74	0	23.15	10.39885628	6.4	1.370795713	126	57	1	0	0	0	0	0	0	0	0	269.111969	207.9645996	54.65941826	1.600000024	5.900000095	0	0	0	42	0
2	69	1	19.98	10.39885628	6.4	1.370795713	130	63	1	1	0	0	0	0	0	1	0	250.9652557	115.9292068	63.85451034	0.100000001	7.5	0	0	0	42	0
1	52	1	19.14	8.199097764	5.4	1.367427913	117	72	3	0	0	0	0	0	0	0	0	243.6293488	229.203537	107.2863978	2.299999952	5.300000191	0	0	0	42	0
1	68	1	20.54	9.498955222	6	1.366756147	158	87	2	0	0	0	0	0	0	0	0	196.9111938	57.52212524	76.99226202	5.099999905	5.5	0	0	0	42	0
1	75	1	24.07	9.498955222	6	1.366756147	126	58	1	0	0	0	0	0	0	0	0	174.9034729	77.87610626	82.95281178	0.800000012	5	0	0	0	42	0
1	69	0	25.7	12.09866929	7.2	1.365846612	120	60	1	0	0	1	1	0	1	1	0	169.111969	72.5663681	107.9072782	2	3.700000048	1	0	1	42	0
1	91	0	22.4	7.099218929	4.9	1.364971915	126	66	1	0	0	0	0	0	0	0	0	154.8262634	181.4159241	40.23228745	3.599999905	5.199999809	0	0	0	49	1
2	65	1	27.84	7.099218929	4.9	1.364971915	98	54	1	0	0	0	0	0	0	0	0	83.01158142	258.407074	95.68751368	5.300000191	4.300000191	0	0	0	42	0
1	81	0	16.92	8.399075966	5.5	1.364593983	129	60	2	0	0	0	0	0	0	0	0	140.1544342	189.3805237	84.37970413	4.5	6	1	0	1	49	1
1	46	1	25.81	8.399075966	5.5	1.364593983	136	81	2	0	0	0	0	0	0	0	0	237.8378448	374.3362732	103.3378294	1.200000048	5.900000095	0	0	0	42	0
1	51	1	25.92	8.599054168	5.6	1.361902782	114	75	1	0	0	0	0	0	0	0	0	235.5212402	130.088501	88.3260277	0.600000024	6.099999905	0	0	0	42	0
1	50	1	24.53	14.39841691	8.3	1.357444792	139	82	2	0	0	0	0	0	0	0	1	164.0926666	115.0442505	99.5791469	0.899999976	4.900000095	0	0	0	42	0
2	61	1	26.96	10.49884538	6.5	1.355564284	115	76	1	1	0	0	0	0	0	1	0	180.3088837	158.407074	94.97966904	0.800000012	5.699999809	0	0	0	42	0
1	52	1	23.29	9.198987919	5.9	1.354585174	129	80	2	0	0	0	0	0	0	0	0	163.7065582	169.911499	86.74358134	1	5.699999809	0	0	0	42	0
2	74	0	17.03	9.598944323	6.1	1.350252402	142	69	1	0	0	0	0	0	0	0	0	177.2200775	88.49557495	79.59168738	0.400000006	3.400000095	0	1	1	42	0
1	47	1	20.71	18.59795404	10.3	1.348948578	135	82	1	0	0	0	0	0	1	0	1	206.5637054	103.5398254	117.5208414	2	5.400000095	0	0	0	42	0
1	58	1	20.96	8.299086865	5.5	1.3483488	116	71	1	0	0	0	0	0	0	0	0	170.2702789	72.5663681	94.43325227	0.800000012	5	0	0	0	42	0
1	52	1	19.64	6.999230255	4.9	1.345747021	108	70	2	0	0	0	0	0	0	0	0	111.9691162	307.9645996	106.5329329	0.5	6.699999809	0	0	0	42	0
1	50	1	19.35	8.699043263	5.7	1.343896688	126	79	2	0	0	0	0	0	0	0	0	114.2857132	53.9822998	115.1554582	3.5	4.099999905	0	0	0	42	0
2	48	1	23.35	8.699043263	5.7	1.343896688	111	66	1	0	0	0	0	0	0	1	0	196.9111938	148.6725616	81.59472728	4.900000095	4.099999905	0	0	0	42	0
1	58	1	17.57	19.99779976	11	1.342134212	157	93	2	0	0	1	0	0	0	0	1	206.9498138	48.67256546	111.4697032	0.899999976	3.099999905	0	0	0	42	0
1	54	1	20.87	8.899021465	5.8	1.34183074	137	82	2	0	0	0	0	0	0	0	0	162.9343719	175.2212372	102.3660478	2.400000095	5.599999905	0	0	0	42	0
1	61	1	30.46	5.899350993	4.4	1.338935768	124	84	2	0	0	0	0	0	0	0	0	199.6139069	153.9822998	95.11274827	5.099999905	6.900000095	0	0	0	42	0
2	58	1	22.02	5.899350993	4.4	1.338935768	152	88	1	1	0	0	0	0	0	0	0	166.4092712	78.76106262	95.58759252	0.5	4.199999809	0	0	0	42	0
2	47	1	21.24	7.599164007	5.2	1.338352238	109	68	1	0	0	0	0	0	0	0	0	192.2779999	238.9380493	109.1925153	2.400000095	5.099999905	1	0	1	42	0
1	79	1	17.63	7.799142209	5.3	1.336155938	137	75	1	0	0	0	0	0	1	0	0	181.0810852	66.37168121	90.84015106	12.5	4	0	0	0	42	0
1	55	1	21.7	6.099329195	4.5	1.336107162	121	80	3	0	0	0	0	0	0	0	0	230.888031	114.1592941	87.33129608	5.199999809	5.099999905	0	0	0	42	0
1	67	1	21.23	9.698933424	6.2	1.334470752	119	77	2	1	0	0	0	0	0	1	0	154.440155	111.504425	74.2723212	0.699999988	6.300000191	0	0	0	42	0
2	53	1	27.31	7.999120411	5.4	1.334076119	115	69	3	0	0	0	0	0	0	0	0	239.7683411	115.0442505	101.7793816	0.699999988	6	0	0	0	42	0
1	47	1	25.85	7.999120411	5.4	1.334076119	129	75	2	0	0	0	0	0	0	0	0	161.776062	410.6194763	103.7842094	1.700000048	7.099999905	0	0	0	42	0
1	56	1	25.28	8.199097764	5.5	1.332103617	128	70	1	0	0	0	0	0	0	0	0	174.1312714	233.6283112	98.01855677	1.299999952	4.199999809	0	0	0	42	0
1	69	1	24.69	8.199097764	5.5	1.332103617	147	75	1	0	0	0	0	0	0	0	0	199.6139069	132.7433624	71.9989425	2.299999952	6.400000095	0	0	0	42	0
1	64	1	22.34	6.499285172	4.7	1.331002493	110	69	3	0	0	0	1	0	0	0	0	140.5405426	195.5752258	82.67866986	1.799999952	6.099999905	0	0	0	42	0
2	55	1	41.73	11.99868019	7.3	1.330673194	125	70	1	0	0	0	0	0	0	0	0	176.447876	335.3982239	106.9705559	7.099999905	7.699999809	0	0	0	42	0
1	56	1	25.6	10.29886718	6.5	1.329743986	183	108	2	1	1	0	0	0	0	1	0	157.9150543	75.22123718	106.7689895	1.399999976	3.5	0	0	0	42	0
2	59	1	31.36	12.19865839	7.4	1.329409153	124	77	1	1	1	0	0	0	1	1	1	172.2007751	269.911499	84.73785623	3.099999905	5	0	0	0	42	0
1	63	1	23.9	8.599054168	5.7	1.328449586	106	61	2	0	0	0	0	0	0	0	0	155.5984497	49.55752182	99.18042847	0.5	5.5	0	0	0	42	0
2	64	1	20.82	8.599054168	5.7	1.328449586	106	61	1	0	0	0	0	0	0	0	0	162.1621704	259.2920227	101.2714618	1.299999952	4.5	0	0	0	42	0
1	80	0	24.56	10.49884538	6.6	1.328295215	170	80	1	1	0	0	1	0	0	1	0	177.6061859	177.8760986	42.68299901	15	4.800000191	0	0	0	53	1
1	63	1	21.36	22.69750292	12.4	1.325324239	119	76	2	0	0	0	0	0	0	0	0	149.8069458	211.504425	109.0056499	3.299999952	3.599999905	0	0	0	42	0
2	48	1	24.5	8.999009723	5.9	1.325137641	130	66	1	0	0	0	0	0	0	1	0	139.3822479	191.1504364	109.6774319	1.200000048	4.699999809	0	0	0	42	0
2	49	1	29.44	18.89792049	10.6	1.324868234	128	74	1	0	0	0	0	0	0	0	1	147.104248	418.5840759	112.4444659	3.400000095	4.300000191	0	0	0	42	0
2	45	1	26.27	9.198987919	6	1.323595384	120	69	1	0	0	0	0	0	0	0	0	180.6949768	217.6991119	94.84023844	1.299999952	3.900000095	0	0	0	42	0
1	60	1	23.01	9.198987919	6	1.323595384	124	73	1	0	1	0	0	0	0	0	0	188.0308838	337.1681519	101.1625009	2.200000048	7.599999905	0	0	0	42	0
1	68	1	22.11	5.199428139	4.1	1.323346434	138	83	1	1	0	0	1	0	0	1	0	117.3745193	57.52212524	4.531094497	0.600000024	6.800000191	0	0	0	42	0
1	55	0	20.11	7.299196709	5.1	1.322557838	124	75	2	0	0	1	0	0	0	0	0	195.3667908	263.7168274	99.48745777	2	6.400000095	0	0	0	42	0
1	53	1	30.04	11.69871289	7.2	1.320694614	142	85	2	0	0	0	0	0	0	0	0	195.3667908	222.1238861	104.6655376	7.199999809	5.400000095	0	0	0	42	0
2	45	1	27.53	7.699153108	5.3	1.319025717	122	74	1	0	0	0	0	0	0	0	0	172.9729767	146.9026489	107.4167104	3	4.900000095	0	0	0	42	0
1	51	1	25.58	12.29864749	7.5	1.317476968	133	91	1	1	1	1	0	0	1	1	1	151.3513489	167.2566376	100.2533065	1.200000048	6	0	0	0	42	0
2	49	1	24.75	8.099109512	5.5	1.315858572	168	94	1	0	0	0	0	0	0	1	0	167.1814728	107.9645996	105.473128	4.699999809	2.599999905	0	0	0	42	0
2	67	1	22.38	8.099109512	5.5	1.315858572	83	161	1	0	0	0	0	0	0	0	0	186.8725891	283.1858521	83.96737975	2.799999952	4.199999809	0	0	0	42	0
1	45	1	21.27	10.59883448	6.7	1.314502602	121	79	2	0	0	0	0	0	0	0	0	166.7953644	177.8760986	115.6632408	0.899999976	5.599999905	0	0	0	42	0
1	93	0	20.67	5.999340094	4.5	1.314203745	126	74	2	0	0	0	0	0	0	0	0	129.7297363	76.10619354	75.54216866	4.300000191	4.900000095	0	0	0	49	1
1	49	1	24.7	5.999340094	4.5	1.314203745	129	82	2	0	0	0	0	0	0	1	0	304.2471008	500	112.2270701	16.29999924	7.900000095	0	0	0	42	0
1	74	0	16.75	8.699043263	5.8	1.311677211	126	78	2	0	0	0	0	0	0	0	0	178.7644806	167.2566376	61.35969083	2.099999905	5.599999905	0	0	0	42	0
2	57	1	24.75	11.19876824	7	1.311331175	147	84	3	1	0	1	0	0	0	1	0	183.783783	327.4336243	102.2998916	3.799999952	5.900000095	0	0	0	42	0
1	65	1	22.53	12.19865839	7.5	1.306765762	109	60	2	0	0	0	0	0	0	0	1	176.8339844	311.504425	86.11110496	3.5	4.199999809	0	0	0	42	0
1	75	1	22.19	9.698933424	6.3	1.305901902	153	80	3	1	1	0	0	0	0	1	0	190.3474884	161.0619507	85.72410813	7.5	4.599999905	0	1	1	42	0
2	47	1	23.96	7.399185805	5.2	1.303132407	115	69	1	0	0	0	0	0	0	0	0	129.3436279	73.45132446	106.1608329	0.300000012	3.799999952	0	0	0	42	0
1	58	1	22.48	19.79782155	11.2	1.300947664	116	73	2	0	0	0	0	0	0	0	1	275.6756897	147.7876129	73.45943841	1.299999952	6.099999905	0	0	0	42	0
1	60	1	23.91	7.799142209	5.4	1.300724184	155	101	2	0	0	0	0	0	0	0	0	198.4555969	161.0619507	96.99378924	1	5.300000191	0	0	0	42	0
1	50	1	19.86	7.999120411	5.5	1.299613389	119	74	1	0	0	0	0	0	0	0	0	156.7567596	99.11504364	99.99711586	0.5	3.099999905	0	0	0	42	0
2	45	1	31.69	5.829358707	4.45	1.299600648	129	69	1	0	0	0	0	0	0	0	0	159.4594574	104.4247818	110.7374129	1.799999952	3.599999905	0	0	0	42	0
1	56	1	20.51	4.899461261	4	1.299591847	120	71	2	0	0	0	0	0	0	0	0	160.6177673	69.02655029	99.35581421	1	3.799999952	0	0	0	42	0
1	49	1	26.28	5.099439039	4.1	1.297897439	115	80	2	0	0	0	0	0	0	0	0	169.4980774	115.9292068	73.39787416	0.5	7.199999809	0	0	0	42	0
1	68	1	25.13	8.399075966	5.7	1.297555379	154	79	1	1	0	0	0	0	0	1	0	169.8841705	154.8672638	38.15324208	7.800000191	3.799999952	0	0	0	42	0
1	52	1	25.34	8.599054168	5.8	1.296600447	152	97	2	1	0	0	0	0	0	1	0	231.2741394	500	103.7524975	14.10000038	6.800000191	0	0	0	42	0
1	68	1	22.3	8.599054168	5.8	1.296600447	145	87	2	1	0	1	0	0	0	1	1	169.111969	82.30088806	80.04737248	0.5	5.699999809	0	0	0	42	0
1	63	1	22.89	9.198987919	6.1	1.29399183	120	69	2	0	0	0	0	0	0	0	0	167.9536743	90.26548767	62.38724826	1	6.400000095	1	0	1	42	0
2	63	1	28.21	9.398966121	6.2	1.293198421	115	70	3	0	1	1	0	0	0	0	1	223.1660309	347.7875977	90.69445262	3.5	5	1	0	1	42	0
2	46	1	28.73	5.899350993	4.5	1.292300327	127	88	1	0	0	0	0	0	0	1	0	167.9536743	91.15044403	107.2800842	2.299999952	4.699999809	0	0	0	42	0
1	45	1	25.39	6.299306976	4.7	1.290048531	180	88	1	0	0	0	0	0	0	0	1	216.216217	97.34513092	11.94511969	1.899999976	9.800000191	0	0	0	42	0
1	51	1	19.97	6.899241154	5	1.287171857	122	80	2	0	0	0	1	0	0	0	0	150.1930542	295.5752258	102.2646785	2.099999905	4.599999905	0	0	0	42	0
2	58	1	28.15	7.299196709	5.2	1.285522492	123	78	1	0	0	0	0	0	0	0	0	145.1737518	153.9822998	97.05609967	1.100000024	5.800000191	0	0	0	42	0
2	56	1	20.92	17.49807478	10.2	1.283979658	146	77	1	1	1	1	0	0	1	1	1	198.0695038	189.3805237	104.7113553	3.700000048	4.300000191	0	0	0	42	0
2	67	1	23.96	7.89913131	5.5	1.283368206	136	77	2	0	0	0	0	0	0	0	0	201.9305115	135.3982239	92.83653133	2.5	6.099999905	0	0	0	42	0
2	81	0	28.63	8.099109512	5.6	1.282722444	146	78	1	0	0	0	0	0	0	1	0	166.7953644	500	82.25918261	7.400000095	5	0	0	0	49	1
2	53	1	29.84	8.099109512	5.6	1.282722444	121	80	1	0	0	0	0	0	0	0	0	192.2779999	116.8141556	79.80803917	0.600000024	4.5	0	0	0	42	0
1	77	1	32.3	8.299086865	5.7	1.282108275	124	56	1	1	1	0	0	0	1	1	0	151.7374573	187.6106262	64.76312281	1.299999952	6	0	0	0	42	0
2	79	1	24.88	8.699043263	5.9	1.280966465	189	87	1	1	0	0	0	0	0	1	0	193.0502014	115.0442505	71.46873403	4.099999905	4.900000095	0	0	0	42	0
1	61	1	24.48	8.899021465	6	1.280434743	107	63	1	0	0	0	0	0	0	0	0	203.0888062	158.407074	92.46400327	1.799999952	5.5	0	0	0	42	0
2	59	1	29.29	8.899021465	6	1.280434743	117	67	1	0	0	0	0	0	0	0	0	179.9227753	186.7256622	99.02146955	2.200000048	3	0	0	0	42	0
2	68	1	23.29	9.098998818	6.1	1.279926687	125	62	1	1	1	1	0	0	1	1	1	218.5328217	235.3982239	51.54529442	1.299999952	6	0	0	0	42	0
2	72	0	26.4	10.69882273	6.9	1.276556823	151	57	2	0	0	0	0	0	0	1	0	190.7335968	134.5132751	89.11383003	2.900000095	4.599999905	0	0	0	42	0
2	62	1	22.55	11.69871289	7.4	1.274925119	115	74	1	1	0	0	0	0	0	1	0	257.5289612	486.7256775	96.78254633	3.5	4.400000095	0	0	0	42	0
2	59	1	24.48	4.799472161	4	1.273069539	109	66	1	0	0	0	0	0	0	0	0	194.2084961	53.9822998	91.00023289	0.800000012	3.900000095	0	0	0	42	0
2	52	1	27.46	13.49851501	8.3	1.272604413	130	78	2	0	1	0	0	0	1	0	1	191.5057983	183.1858368	102.7928318	2.299999952	3.599999905	0	0	0	42	0
2	53	1	24.47	5.999340094	4.6	1.269970384	116	79	1	0	0	0	0	0	0	0	0	209.2664185	215.0442505	95.09671482	2.299999952	4.199999809	0	0	0	42	0
2	83	0	20.1	5.999340094	4.6	1.269970384	179	89	1	1	0	0	0	0	0	1	0	197.6833954	89.38053131	60.75638354	0.899999976	5.699999809	0	0	0	42	0
2	61	1	25	7.199208452	5.2	1.267912725	151	73	1	1	0	0	0	0	0	1	0	196.5251007	127.4336243	75.69369336	0.600000024	5	0	0	0	42	0
1	64	1	25.65	7.399185805	5.3	1.267635053	141	79	2	1	1	0	0	0	1	1	0	178.3783875	382.3008728	100.3873111	2.5	4.5	0	0	0	42	0
2	66	1	21.54	7.599164007	5.4	1.267372249	133	75	2	0	0	0	0	0	0	0	0	181.0810852	90.26548767	91.90498573	0.100000001	4.199999809	0	0	0	42	0
2	70	0	21.36	8.199097764	5.7	1.266661172	115	70	1	1	0	0	0	0	0	0	0	211.9691162	490.2654724	71.99758814	3.400000095	4.599999905	0	0	0	42	0
1	59	1	20.96	8.199097764	5.7	1.266661172	104	64	1	0	0	0	0	0	0	0	0	171.8146667	95.5752182	75.75712254	3	6	0	0	0	42	0
2	68	1	20.23	8.399075966	5.8	1.266446919	110	67	1	0	0	0	0	0	0	0	0	152.5096588	192.0354004	94.45344502	0.800000012	4.900000095	0	0	0	42	0
2	60	1	22.87	8.799032364	6	1.266047822	134	85	1	0	0	0	0	0	0	0	0	189.1891937	213.2743378	101.4056936	1.299999952	3.700000048	0	0	0	42	0
2	74	1	24.09	9.798922525	6.5	1.265193354	130	79	1	0	0	0	0	0	0	0	0	204.6332092	149.5575256	83.46878806	2.200000048	5.300000191	0	0	0	42	0
2	62	1	24.69	12.79859215	8	1.263434565	160	88	1	0	0	0	0	0	0	1	1	205.0193024	500	104.295383	2.299999952	4.199999809	0	1	1	42	0
2	75	1	21.88	15.79826262	9.5	1.262346194	157	57	1	0	0	0	0	0	0	1	1	169.4980774	167.2566376	57.43538497	1.700000048	4.5	1	0	1	42	0
1	62	1	22.79	9.498955222	6.4	1.252169157	158	83	1	0	0	0	0	0	0	0	0	182.2393799	200	92.30309397	3.200000048	6.300000191	0	0	0	42	0
1	49	1	22.19	9.098998818	6.2	1.251926089	120	72	2	0	0	0	0	0	0	0	0	143.2432404	99.11504364	84.28310448	1.600000024	4.300000191	0	0	0	42	0
2	55	1	26.59	9.098998818	6.2	1.251926089	127	80	1	0	0	0	0	0	0	1	1	171.4285736	213.2743378	98.10333722	1.100000024	7.099999905	0	0	0	42	0
2	55	1	19.95	8.899021465	6.1	1.251796521	125	64	1	1	0	0	0	0	0	1	0	168.3397675	96.46017456	93.59346152	1.200000048	3.900000095	0	0	0	42	0
2	74	1	26.69	8.499065067	5.9	1.251518932	131	72	1	1	0	0	0	0	0	1	0	176.447876	107.0796432	62.20596199	2.200000048	5.400000095	0	0	0	42	0
2	64	1	28.14	8.299086865	5.8	1.251370154	132	87	1	0	0	0	0	0	0	1	0	172.9729767	237.1681366	59.43728202	2.200000048	12.5	0	0	0	49	1
1	58	1	22.78	8.299086865	5.8	1.251370154	168	87	1	0	0	0	0	0	0	0	1	121.6216202	53.9822998	101.4943018	0.400000006	3.5	0	0	0	42	0
1	76	0	25.28	8.099109512	5.7	1.251214199	144	77	1	1	0	0	0	0	0	1	0	159.4594574	178.7610626	79.8254939	1.600000024	7	0	1	1	49	1
2	53	1	20.15	8.099109512	5.7	1.251214199	113	70	1	0	0	0	0	0	0	0	0	138.9961395	130.9734497	85.49354467	0.899999976	4.300000191	0	0	0	42	0
1	59	1	23.41	7.89913131	5.6	1.251050255	129	82	1	0	0	0	1	0	0	0	0	158.6872559	146.9026489	58.68485856	1.299999952	9.600000381	0	0	0	42	0
2	71	1	31.39	7.89913131	5.6	1.251050255	119	66	3	1	0	0	0	0	0	1	0	221.6216278	216.8141632	92.13668674	2.700000048	6.599999905	0	0	0	42	0
2	47	1	21.19	7.699153108	5.5	1.25087784	111	72	1	0	0	0	0	0	0	0	0	156.3706512	99.11504364	108.7858127	0.400000006	4.5	1	0	1	42	0
1	47	1	26.53	7.699153108	5.5	1.25087784	162	113	2	0	0	0	0	0	0	0	0	220.8494263	125.6637192	96.01620519	1.799999952	7	0	0	0	42	0
1	51	1	19.19	7.699153108	5.5	1.25087784	130	76	2	0	0	0	0	0	0	0	0	172.2007751	115.9292068	106.2121586	0.200000003	3.799999952	0	0	0	42	0
1	64	0	20.25	7.499174906	5.4	1.250696282	121	75	2	0	0	0	0	0	0	0	0	193.822403	399.1150513	56.65944351	6.300000191	9.699999809	0	0	0	42	0
2	49	1	22.62	7.299196709	5.3	1.250504833	143	77	1	0	0	0	0	0	0	0	0	223.9382324	84.95574951	88.69522509	0.600000024	3.400000095	0	0	0	42	0
1	73	1	22.33	7.299196709	5.3	1.250504833	132	70	1	0	0	0	0	0	0	0	0	98.84169769	77.87610626	92.27437619	7.5	3.200000048	0	0	0	42	0
2	48	1	24.53	7.099218929	5.2	1.250302735	107	62	1	0	0	0	0	0	0	0	0	170.6563721	338.0531006	105.6609473	1.299999952	3.299999952	1	0	1	42	0
1	71	1	25.41	6.899241154	5.1	1.250088993	119	76	2	0	0	0	0	0	0	0	0	156.3706512	91.15044403	76.2198601	54.29999924	5.599999905	0	0	0	42	0
2	49	1	19.84	4.49950486	3.9	1.246055071	113	70	1	0	0	0	0	0	0	0	0	180.3088837	84.07079315	98.54969934	0.100000001	4.900000095	0	0	0	42	0
1	71	1	23.17	12.39863574	7.9	1.243469636	127	71	2	0	0	1	0	0	0	0	1	149.4208527	173.4513245	89.57389637	1.799999952	4.699999809	0	0	0	42	0
1	45	1	31.65	10.79881183	7.1	1.241385427	166	97	3	0	0	0	0	0	0	1	0	140.9266357	123.8938065	103.9556907	2.400000095	4.800000191	0	0	0	42	0
1	64	1	19.72	17.89803119	10.7	1.240936781	135	72	1	0	1	1	0	0	1	0	1	197.6833954	164.6017761	106.9532385	1	6.300000191	0	0	0	42	0
1	66	1	25.17	8.599054168	6	1.237273981	123	75	1	0	0	0	0	0	0	0	0	237.8378448	196.4601746	75.49281192	3	6.900000095	0	0	0	42	0
2	60	1	28.02	8.399075966	5.9	1.236795165	132	73	1	0	0	0	0	0	0	0	0	286.4864807	162.8318634	61.80435132	1.5	4.800000191	0	0	0	42	0
2	60	1	22.64	8.399075966	5.9	1.236795165	144	84	1	0	0	0	0	0	0	1	0	215.0579224	106.1946869	96.07541787	2.400000095	3.5	0	0	0	42	0
2	64	1	24.12	8.399075966	5.9	1.236795165	134	72	2	0	0	0	0	0	1	1	0	214.671814	219.4690247	96.48085802	3.200000048	4.400000095	0	0	0	42	0
1	61	1	23.15	19.79782155	11.7	1.236359305	123	84	3	0	1	0	0	0	0	0	0	159.0733643	167.2566376	109.4901372	2	4	0	0	0	42	0
1	67	1	23.07	8.199097764	5.8	1.23629339	110	69	2	0	0	0	0	0	0	0	0	150.1930542	86.72566223	91.96763535	2	4.5	0	0	0	42	0
2	52	1	26.68	7.799142209	5.6	1.23521416	122	64	1	0	0	0	0	0	0	0	0	193.0502014	199.1150513	106.7770493	1.399999976	7.599999905	0	0	0	42	0
2	74	0	22.62	6.999230255	5.2	1.232692895	120	67	1	1	0	0	0	0	0	1	0	166.7953644	186.7256622	78.0613975	2.400000095	7.099999905	0	0	0	42	0
2	58	1	21.07	6.799252053	5.1	1.231971744	115	64	1	1	0	0	0	0	0	1	0	187.2586823	241.592926	82.972592	3.799999952	4	0	0	0	42	0
1	45	1	38.43	11.49873554	7.5	1.231787417	166	103	1	0	0	0	0	0	0	1	0	205.0193024	500	59.99045481	13.19999981	7.599999905	0	0	0	42	0
2	60	1	22.09	11.49873554	7.5	1.231787417	119	64	1	0	0	0	0	0	0	0	0	152.5096588	281.4159241	104.3068133	3.700000048	4.400000095	0	0	0	42	0
2	71	1	24.17	6.599274273	5	1.231207887	144	89	1	1	0	0	0	0	0	1	0	153.2818604	181.4159241	87.62726061	1.299999952	4.900000095	0	0	0	42	0
1	59	1	24.78	6.599274273	5	1.231207887	119	87	2	0	0	0	0	0	0	0	0	151.3513489	95.5752182	97.45193885	0.100000001	5	0	0	0	42	0
1	69	1	30.96	10.69882273	7.1	1.229891106	145	87	1	0	0	0	0	0	0	0	0	147.8764496	165.4867249	93.36563413	1.5	4.400000095	0	0	0	42	0
1	57	1	20.27	10.29886718	6.9	1.228835124	125	81	1	0	0	0	0	0	0	0	0	124.3243256	204.4247742	103.9879033	12.80000019	4.099999905	0	0	0	42	0
1	61	0	19.87	8.899021465	6.2	1.224411319	138	87	1	0	1	0	0	0	1	0	0	205.4054108	208.8495636	96.8787807	1.5	3	1	1	1	42	0
2	68	1	23.04	8.899021465	6.2	1.224411319	114	67	1	0	0	0	0	0	0	0	0	169.111969	173.4513245	84.62765452	4.400000095	5.400000095	0	0	0	42	0
1	75	1	17.44	8.699043263	6.1	1.223666235	118	67	1	0	0	0	0	0	0	0	0	153.6679535	82.30088806	88.75131389	1.200000048	4.699999809	0	0	0	42	0
1	52	1	25.04	4.999449938	4.2	1.222957421	111	64	3	1	0	0	0	0	0	1	0	144.7876434	418.5840759	106.1295246	3.700000048	8	0	0	0	42	0
2	60	1	20.12	8.299086865	5.9	1.222071398	109	70	1	0	0	0	0	0	0	1	0	177.6061859	200.8849487	90.36323126	3.099999905	4.099999905	0	0	0	42	0
1	55	1	18.85	8.099109512	5.8	1.221216754	118	83	3	0	0	0	0	0	0	0	0	167.1814728	67.25663757	86.96396499	1.700000048	4.599999905	0	0	0	42	0
1	52	1	27.9	7.89913131	5.7	1.220319992	94	57	2	0	0	0	0	0	0	1	0	189.1891937	303.5398254	68.31316442	6.5	10.30000019	0	0	0	42	0
2	75	1	19.4	7.89913131	5.7	1.220319992	170	85	1	1	0	0	0	0	0	1	0	219.3050232	79.64601898	86.80848929	2.799999952	3.099999905	0	0	0	42	0
1	58	1	24.56	7.499174906	5.5	1.218387475	169	88	1	1	0	0	0	0	0	1	0	158.6872559	101.7699127	89.92063649	1.100000024	5.099999905	0	0	0	42	0
1	60	1	22.67	7.099218929	5.3	1.216244463	142	90	2	0	0	0	0	0	0	1	0	203.4748993	242.4778748	96.10823674	1.700000048	5.300000191	0	0	0	42	0
2	60	1	23.88	6.899241154	5.2	1.215082979	143	101	1	1	0	0	0	0	0	1	0	278.7644958	85.84070587	97.45859554	0.699999988	4	0	0	0	42	0
1	65	0	25.69	6.699262952	5.1	1.213854494	160	89	2	1	0	0	1	0	0	0	0	191.1196899	102.6548691	73.47657435	0.699999988	8.5	0	0	0	42	0
1	65	0	19.85	6.699262952	5.1	1.213854494	135	80	1	0	0	0	0	0	0	1	0	153.2818604	84.95574951	80.83789646	2.200000048	6.300000191	0	0	0	42	0
1	45	1	26.69	6.699262952	5.1	1.213854494	135	83	1	0	0	0	0	0	0	0	0	153.6679535	161.0619507	108.402847	1.399999976	4.900000095	0	0	0	42	0
2	68	0	23.79	11.89869109	7.8	1.212667254	124	59	1	1	0	0	0	0	0	1	1	241.3127441	196.4601746	68.56907512	2.299999952	4.599999905	0	0	0	42	0
1	58	1	19.04	6.299306976	4.9	1.21117227	103	59	2	0	0	0	0	0	0	0	0	139.7683411	51.32743454	96.06673146	0.200000003	5.599999905	0	0	0	42	0
2	61	1	17.29	8.399075966	6	1.208500139	88	57	2	0	0	0	0	0	0	0	0	197.6833954	76.9911499	87.2598153	1.600000024	4.400000095	0	0	0	42	0
2	60	1	23.01	5.899350993	4.7	1.208140691	111	63	1	1	0	0	0	0	0	1	0	182.2393799	155.7522125	98.50606405	1.399999976	3.700000048	1	0	1	42	0
1	64	1	21.8	8.199097764	5.9	1.207347631	161	89	2	0	0	0	0	0	0	1	0	202.7026978	500	104.4471262	15.10000038	7.800000191	0	0	0	49	1
1	49	1	28.87	8.199097764	5.9	1.207347631	134	76	2	0	0	0	0	0	0	0	0	226.2548218	263.7168274	100.0729083	5.5	5.699999809	0	0	0	42	0
1	64	1	19.25	8.199097764	5.9	1.207347631	87	52	1	1	0	0	0	0	0	1	0	188.4169922	89.38053131	65.13623519	2	5.599999905	0	0	0	42	0
1	47	1	23.3	5.699373219	4.6	1.206471892	114	64	2	0	0	0	0	0	0	0	0	137.8378448	53.09734344	112.8923358	1.700000048	3.599999905	0	0	0	42	0
2	76	1	27.97	7.999120411	5.8	1.20613999	148	69	1	1	0	0	0	0	0	1	0	144.7876434	309.7345276	89.29184375	2.5	5.599999905	0	0	0	42	0
1	56	1	25.71	7.799142209	5.7	1.204872889	127	71	2	0	0	0	0	0	0	0	0	223.552124	107.0796432	94.65374931	0.5	5.800000191	1	0	1	42	0
2	61	1	28.11	7.799142209	5.7	1.204872889	112	66	1	0	0	0	0	0	0	0	0	166.0231628	338.9380493	91.80115021	1.600000024	5.400000095	0	0	0	42	0
2	51	1	24.74	7.799142209	5.7	1.204872889	105	58	1	0	0	0	0	0	0	0	0	188.4169922	40.70796585	104.682691	0.800000012	3.299999952	0	0	0	42	0
1	49	1	23.33	5.499395017	4.5	1.204686751	121	79	1	0	0	0	0	0	1	0	0	142.0849457	84.95574951	90.96273586	2	5.699999809	1	0	1	42	0
1	61	1	24.23	7.599164007	5.6	1.203541971	116	58	2	0	0	0	0	0	0	0	0	162.9343719	65.48672485	93.05279586	1.5	4.199999809	0	0	0	42	0
2	62	1	23.66	7.599164007	5.6	1.203541971	126	75	1	0	0	0	0	0	0	0	0	178.3783875	73.45132446	85.54583594	0.899999976	3.900000095	0	0	0	42	0
1	59	1	22.26	7.599164007	5.6	1.203541971	106	49	2	0	0	0	0	0	0	0	0	135.1351318	169.911499	101.9411266	1.100000024	5	0	0	0	42	0
2	76	0	20.38	5.099439039	4.3	1.200715573	135	81	1	0	0	0	0	0	0	0	0	162.5482635	119.4690247	88.40931365	0.600000024	3.299999952	0	0	0	42	0
1	49	1	27.63	7.199208452	5.4	1.200668521	127	86	1	0	0	0	0	0	0	0	0	185.7142944	255.7522125	70.24355622	1	5.099999905	1	0	1	42	0
1	66	0	20.17	6.999230255	5.3	1.199114315	141	78	3	1	0	0	0	0	0	1	0	166.4092712	84.07079315	70.84977378	1.399999976	4.800000191	0	0	0	49	1
2	53	1	23.32	6.999230255	5.3	1.199114315	110	77	1	0	0	0	0	0	0	0	0	171.0424652	238.0531006	103.4085131	2.799999952	5	0	0	0	42	0
1	54	1	20.83	6.999230255	5.3	1.199114315	121	69	1	0	0	0	0	0	0	0	0	116.216217	51.32743454	86.72483214	7.5	3.5	0	0	0	42	0
2	47	1	24.96	6.799252053	5.2	1.197473063	140	77	1	0	0	0	0	0	0	0	0	166.0231628	292.9203491	113.1540922	1.899999976	3.599999905	0	0	0	42	0
1	65	1	24.87	6.799252053	5.2	1.197473063	145	89	2	0	0	0	0	0	0	1	1	122.3938217	83.18583679	91.45716905	1.5	7.5	0	0	0	42	0
1	47	1	28.74	10.59883448	7.2	1.196526809	115	72	3	0	0	0	1	0	0	0	0	214.2857208	129.203537	101.4887783	1.200000048	7.199999809	0	0	0	42	0
1	60	1	23.45	8.299086865	6	1.194113218	117	76	3	0	0	0	0	0	0	1	0	189.1891937	221.2389374	89.18933372	0.800000012	4	0	0	0	42	0
2	52	1	30.71	6.399296071	5	1.193898521	126	81	1	1	0	0	0	0	0	0	0	176.8339844	207.9645996	86.24515563	3.299999952	7	0	0	0	42	0
1	60	1	25.62	6.399296071	5	1.193898521	108	57	2	1	0	0	0	0	0	1	0	121.2355194	167.2566376	94.21291445	0.600000024	7.400000095	0	0	0	42	0
2	63	1	26.82	15.69827267	9.9	1.193694219	158	80	1	0	0	1	0	0	0	1	1	188.8030853	283.1858521	75.00566566	4.900000095	5.300000191	0	1	1	42	0
2	62	1	22.67	8.099109512	5.9	1.192623989	154	92	1	1	1	0	0	0	0	1	0	235.5212402	187.6106262	76.41216515	1	6.300000191	0	1	1	42	0
1	54	1	23.56	8.099109512	5.9	1.192623989	123	80	2	0	0	0	0	0	0	0	0	222.3938293	168.1415863	95.84789461	1.799999952	7.400000095	0	0	0	42	0
2	64	1	17.35	8.099109512	5.9	1.192623989	100	53	1	0	0	0	0	0	0	0	0	206.1776123	103.5398254	61.6140515	2.200000048	5.800000191	0	0	0	42	0
1	59	1	27.2	9.598944323	6.7	1.190492909	124	78	2	0	0	0	0	0	1	0	0	178.7644806	414.1593018	93.92028348	3.799999952	6.199999809	0	0	0	42	0
1	84	1	17.82	5.999340094	4.8	1.189873085	144	88	1	0	0	0	0	0	0	0	0	149.8069458	89.38053131	70.93613777	3	6	0	1	1	42	0
1	53	1	20.58	5.999340094	4.8	1.189873085	157	99	2	1	0	0	0	0	0	1	0	214.671814	390.2654724	82.27349895	4.099999905	6	0	0	0	42	0
2	53	1	29.88	7.699153108	5.7	1.189425785	126	80	1	1	1	0	0	0	0	1	0	127.0270309	88.49557495	100.4146607	2.599999905	5	1	0	1	42	0
2	64	1	22.24	7.699153108	5.7	1.189425785	110	69	1	0	0	0	0	0	0	0	0	214.2857208	186.7256622	71.41920675	1.5	4.5	0	0	0	42	0
2	57	1	25.47	7.699153108	5.7	1.189425785	108	64	1	1	0	0	0	0	0	1	0	234.3629303	161.9468994	93.16424989	3.799999952	4.599999905	0	0	0	42	0
2	56	0	27.71	7.499174906	5.6	1.187705877	156	94	1	1	0	0	0	0	0	1	0	134.3629303	113.2743378	77.76298622	1.799999952	6	0	1	1	42	0
2	66	0	26.5	8.999009723	6.4	1.186265452	147	74	3	0	0	0	0	0	0	0	0	110.8108139	41.5929184	102.1773075	3.200000048	3.400000095	0	0	0	42	0
1	84	0	18.77	7.299196709	5.5	1.18589711	181	79	2	0	0	0	0	0	0	1	0	145.1737518	125.6637192	60.29740577	4.300000191	4.800000191	0	0	0	49	1
2	73	0	26.1	7.299196709	5.5	1.18589711	130	70	1	0	0	0	0	0	0	0	0	195.7528992	136.2831879	97.65045699	1.700000048	3.799999952	0	0	0	49	1
1	70	1	19.95	7.099218929	5.4	1.183992483	122	68	1	0	0	0	0	0	0	0	0	102.7027054	92.92035675	96.24414367	1.899999976	4	1	0	1	42	0
2	51	1	22.3	7.099218929	5.4	1.183992483	116	76	1	0	0	0	0	0	0	0	0	248.6486511	129.203537	91.91581175	2.299999952	4.699999809	0	0	0	42	0
1	48	1	25.24	16.69816367	10.5	1.183847123	124	78	2	0	0	0	0	0	0	0	1	223.9382324	478.7610474	101.0406818	5	9	0	1	1	42	0
2	85	0	17.87	8.599054168	6.2	1.183138988	169	91	1	0	0	0	0	0	0	0	0	190.3474884	112.3893814	65.88538172	7.400000095	3.5	0	0	0	49	1
2	50	1	21.39	6.899241154	5.3	1.181984094	133	79	3	0	0	0	0	0	0	0	0	206.9498138	92.03540039	89.94861574	0.400000006	4.5	0	0	0	42	0
1	59	1	22.14	6.899241154	5.3	1.181984094	134	67	2	0	0	0	0	0	0	0	0	196.5251007	161.9468994	98.13415212	1.200000048	6.5	0	0	0	42	0
2	76	0	19.32	8.399075966	6.1	1.181470807	152	76	1	1	0	0	0	0	0	1	0	138.9961395	113.2743378	71.13843741	5.699999809	4.900000095	0	1	1	42	0
1	63	1	20.33	8.399075966	6.1	1.181470807	110	67	3	0	0	0	0	0	0	0	0	202.3166046	177.8760986	102.4205487	1.600000024	3.400000095	0	0	0	42	0
2	47	1	23.96	5.199428139	4.4	1.180079015	114	78	1	1	0	0	0	0	0	1	0	184.5559845	210.6194611	104.4503599	1.399999976	6	0	0	0	42	0
1	70	1	21.14	6.699262952	5.2	1.179863148	117	71	2	0	0	0	0	0	0	0	0	122.0077209	51.32743454	88.98624449	20.5	5.699999809	0	0	0	42	0
1	53	1	21.79	6.699262952	5.2	1.179863148	113	74	2	0	0	0	0	0	0	0	0	150.9652557	161.9468994	103.8978829	2.700000048	4.400000095	0	0	0	42	0
2	65	1	22.42	7.999120411	5.9	1.177900222	138	83	1	1	0	0	0	0	0	0	0	292.664093	206.1946869	73.47620135	1.200000048	7.5	0	0	0	42	0
2	63	1	17.84	6.499285172	5.1	1.177620071	139	74	1	0	0	0	0	0	0	0	0	224.710434	194.6902618	91.39667843	1	3.700000048	0	0	0	42	0
1	62	1	21.28	7.799142209	5.8	1.175986461	135	80	1	0	0	0	0	0	0	0	0	163.7065582	86.72566223	98.93015821	0.699999988	5.300000191	0	0	0	42	0
1	64	1	25.3	7.799142209	5.8	1.175986461	129	79	1	1	0	0	0	0	0	0	0	138.6100464	150.4424744	80.95441203	0.899999976	5.400000095	0	0	0	42	0
1	61	1	19.16	7.599164007	5.7	1.173978682	131	85	2	0	0	0	0	0	0	1	0	188.4169922	126.5486755	81.09453586	3.5	6.099999905	0	0	0	42	0
1	71	1	23.7	7.599164007	5.7	1.173978682	137	79	2	0	0	0	0	0	0	0	0	246.7181549	259.2920227	81.71305537	4.099999905	6.900000095	0	0	0	42	0
1	61	1	21.89	7.599164007	5.7	1.173978682	116	68	2	0	0	0	0	0	0	0	0	125.0965271	49.55752182	81.76654783	0.899999976	4.900000095	0	0	0	42	0
1	61	1	27.63	6.099329195	4.9	1.172722399	162	85	1	1	1	1	0	0	1	1	0	141.3127441	93.80531311	93.70542496	1.600000024	4.099999905	0	1	1	42	0
2	63	1	23.97	8.699043263	6.3	1.171272824	108	71	1	0	0	0	0	0	0	0	0	201.9305115	201.7699127	96.04775288	1.700000048	4.900000095	0	0	0	42	0
1	71	1	23.96	5.899350993	4.8	1.170041847	111	62	2	0	0	0	0	0	0	0	0	203.4748993	141.592926	69.90137699	1.200000048	8.399999619	0	0	0	42	0
1	60	1	26.96	5.899350993	4.8	1.170041847	119	81	2	0	0	0	0	0	0	0	0	184.9420929	140.707962	88.92704419	6.199999809	5.400000095	0	0	0	42	0
1	91	0	20.85	7.199208452	5.5	1.169652064	131	72	1	0	0	0	0	0	0	0	0	117.7606201	61.06194687	76.44164193	3.200000048	6.300000191	0	0	0	42	0
1	72	1	18.97	7.199208452	5.5	1.169652064	135	74	2	0	0	0	0	0	0	0	0	105.7915039	73.45132446	84.2089111	0.200000003	6.199999809	0	0	0	42	0
1	46	1	25.06	7.199208452	5.5	1.169652064	131	91	2	0	0	0	0	0	0	0	0	157.9150543	299.1150513	104.2311666	2.599999905	3.900000095	0	0	0	42	0
1	60	1	23.52	8.499065067	6.2	1.169381545	143	62	1	1	0	0	0	0	0	1	0	176.447876	129.203537	96.82561297	10	7.199999809	0	1	1	42	0
1	78	1	20.71	6.999230255	5.4	1.167316587	116	63	3	0	0	0	0	0	0	0	0	168.7258759	75.22123718	81.71381124	1.200000048	4.800000191	0	0	0	42	0
2	66	0	25.6	7.89913131	5.9	1.163176456	143	78	2	0	0	0	0	0	0	0	0	165.6370697	171.6814117	17.09163505	1.5	7.900000095	0	0	0	42	0
1	50	1	28.39	7.89913131	5.9	1.163176456	161	102	3	0	1	0	1	0	0	0	0	208.4942169	123.0088501	103.5141916	1.799999952	5.400000095	0	0	0	42	0
1	61	1	21.32	6.599274273	5.2	1.162253306	130	74	2	0	0	0	0	0	0	0	0	145.559845	109.7345123	89.48776685	0.5	5	0	0	0	42	0
2	68	1	25.51	8.999009723	6.5	1.161912166	138	88	1	0	0	0	0	0	0	1	0	161.3899689	96.46017456	92.5676034	2.700000048	3.799999952	0	0	0	42	0
2	58	1	23.15	8.999009723	6.5	1.161912166	130	79	3	0	0	0	0	0	0	0	0	205.0193024	84.07079315	100.0813488	3.400000095	5.099999905	0	0	0	42	0
2	62	1	22.05	19.8978115	12.4	1.161848155	150	87	2	0	0	1	0	0	0	0	0	210.4247131	110.6194687	98.14978541	1.600000024	3.799999952	0	0	0	49	1
2	70	0	28.39	7.699153108	5.8	1.160909697	111	63	1	0	0	0	0	0	0	1	0	201.5444031	185.8407135	29.85533154	2.299999952	5.699999809	0	0	0	42	0
2	60	1	24.58	7.699153108	5.8	1.160909697	191	101	1	0	0	0	0	0	0	0	1	150.9652557	146.9026489	96.29142088	0.699999988	4.800000191	0	0	0	42	0
1	45	1	21.29	5.29941724	4.5	1.160880009	99	62	1	0	0	0	0	0	0	0	0	101.5444031	78.76106262	75.84648958	0.600000024	7.400000095	0	0	0	42	0
2	52	1	23.25	6.399296071	5.1	1.159502821	176	83	1	0	0	0	0	0	0	0	0	206.9498138	279.6460266	104.2632824	1.700000048	4.300000191	0	0	0	42	0
1	81	1	30.97	12.29864749	8.3	1.159484066	147	68	2	0	0	0	0	0	0	0	1	244.7876434	184.0708008	73.06128585	5	6.199999809	0	0	0	42	0
2	45	1	22.52	5.099439039	4.4	1.157385165	121	78	1	0	0	0	0	0	0	0	0	184.1698914	65.48672485	105.0739054	0.100000001	3.599999905	0	0	0	42	0
1	69	1	24.01	5.099439039	4.4	1.157385165	142	90	1	1	0	0	0	0	0	1	0	179.5366821	105.3097305	69.19762336	0.899999976	6.400000095	0	0	0	42	0
1	59	1	26.02	5.099439039	4.4	1.157385165	126	83	2	1	0	0	0	0	0	1	0	169.111969	123.8938065	97.62096489	1.399999976	6.900000095	0	0	0	42	0
2	46	1	25.13	6.199317875	5	1.156589156	127	77	1	0	0	0	0	0	0	0	0	116.6023178	74.33628082	119.2597738	0.5	2.5	0	0	0	42	0
2	61	1	22.34	7.299196709	5.6	1.156033689	115	82	1	0	0	0	0	0	0	0	0	179.1505737	130.9734497	81.66711636	2.799999952	3.599999905	0	0	0	42	0
2	51	1	21.13	7.299196709	5.6	1.156033689	118	77	1	0	0	0	0	0	0	0	0	142.0849457	58.40707779	112.0890049	0.300000012	2.299999952	0	0	0	42	0
1	56	1	20.58	4.899461261	4.3	1.153628741	114	71	1	0	0	0	0	0	0	0	0	160.6177673	74.33628082	76.87798807	0.400000006	4.5	0	0	0	42	0
1	58	1	19.48	4.899461261	4.3	1.153628741	97	58	1	0	0	0	0	0	0	0	0	103.8610077	95.5752182	115.175144	0.899999976	4.099999905	0	0	0	42	0
1	47	0	25.15	7.099218929	5.5	1.153406812	135	84	2	0	0	0	0	0	0	0	0	237.4517365	500	106.2682909	8.399999619	7.099999905	0	0	0	42	0
2	63	1	18.59	7.099218929	5.5	1.153406812	122	64	1	0	0	0	0	0	0	0	0	215.4440155	116.8141556	94.92964858	0.800000012	3.900000095	0	0	0	42	0
2	72	1	24.1	8.199097764	6.1	1.153340521	158	84	1	1	0	0	0	0	0	1	0	233.5907288	87.61061859	91.43479177	23.70000076	3.900000095	0	0	0	42	0
2	81	0	28.21	7.999120411	6	1.150952577	155	71	3	0	0	0	0	0	0	1	0	174.1312714	155.7522125	74.04766866	10.10000038	7.199999809	0	0	0	49	1
2	53	1	17.71	6.899241154	5.4	1.150640619	111	75	1	0	0	0	0	0	0	0	0	182.6254883	117.6991119	81.66985165	1.899999976	4.300000191	0	0	0	42	0
2	69	1	17.92	23.89737043	14.7	1.149851823	83	45	1	0	0	1	0	0	0	0	1	183.3976898	122.1238937	85.6328254	0.400000006	4.5	0	0	0	49	1
1	46	1	28.32	8.899021465	6.5	1.149002126	129	78	2	0	0	0	0	0	0	0	0	172.9729767	195.5752258	86.99586564	4.699999809	6.900000095	0	0	0	42	0
1	67	1	25.55	7.799142209	5.9	1.148452689	136	87	2	1	0	0	0	0	0	1	0	196.1389923	173.4513245	75.06419513	7.900000095	7.099999905	0	0	0	42	0
1	47	1	26.43	6.699262952	5.3	1.147723651	131	76	2	0	0	0	0	0	0	0	0	220.8494263	302.6548767	80.7621202	3.700000048	7.5	0	0	0	42	0
2	75	1	29.18	6.699262952	5.3	1.147723651	157	63	1	1	0	0	0	0	0	1	0	187.6447906	130.088501	67.49813986	1.399999976	7.800000191	0	0	0	42	0
2	59	1	23.71	8.699043263	6.4	1.146723341	119	65	1	0	0	1	1	0	0	0	1	169.8841705	230.9734497	71.47006997	0.400000006	5.199999809	0	1	1	42	0
2	48	1	22.11	5.599384118	4.7	1.146709834	117	66	1	0	0	0	0	0	0	0	0	193.4362946	119.4690247	34.24235664	0.800000012	3.5	0	0	0	42	0
1	63	1	24.88	7.599164007	5.8	1.145832932	133	78	2	0	0	0	0	0	0	0	0	144.0154419	173.4513245	91.46274695	2.200000048	5.199999809	0	0	0	42	0
2	64	1	22.01	7.599164007	5.8	1.145832932	109	73	1	0	0	0	0	0	0	0	0	166.0231628	104.4247818	97.20638597	1.100000024	3	0	0	0	42	0
1	45	1	22.38	6.499285172	5.2	1.144643391	114	70	2	0	0	0	0	0	0	0	0	241.3127441	137.1681366	95.15783664	1.399999976	6.099999905	0	0	0	42	0
2	76	1	23.24	6.499285172	5.2	1.144643391	142	77	1	1	0	0	0	0	0	1	0	137.4517365	156.6371613	72.99083699	0.200000003	4.900000095	0	0	0	42	0
1	54	1	27.07	8.499065067	6.3	1.144346986	152	97	1	0	0	0	0	0	0	1	0	210.4247131	491.1504517	99.02144674	4	4.400000095	1	1	1	42	0
1	78	1	25.8	7.399185805	5.7	1.143084475	130	80	3	0	0	0	1	0	0	0	0	189.5752869	160.1769867	70.22975627	5	6.099999905	1	0	1	42	0
2	65	1	26.13	7.399185805	5.7	1.143084475	143	86	1	0	0	0	0	0	0	0	0	184.1698914	267.2566223	83.76191928	1.100000024	3.700000048	0	0	0	42	0
1	54	1	19.2	8.299086865	6.2	1.141866657	112	73	2	0	0	0	0	0	0	0	0	219.6911163	292.0354004	106.0643209	2	6.400000095	0	0	0	42	0
2	69	1	20.58	8.299086865	6.2	1.141866657	134	109	1	0	0	0	0	0	0	0	0	166.7953644	96.46017456	94.39105404	0.5	4	0	0	0	42	0
1	70	0	22.64	6.299306976	5.1	1.141385573	131	76	2	0	0	0	0	0	0	0	0	192.664093	78.76106262	85.27176707	1.399999976	6	0	0	0	49	1
1	54	1	25.49	6.299306976	5.1	1.141385573	116	79	1	0	1	0	0	0	0	0	0	206.5637054	500	72.48273912	5.300000191	5.599999905	0	0	0	42	0
1	49	1	25.69	6.299306976	5.1	1.141385573	138	78	1	0	0	0	0	0	0	0	0	166.4092712	408.8495483	114.8669666	2.099999905	4.5	0	0	0	42	0
1	50	0	25.69	7.199208452	5.6	1.140197728	111	67	1	0	0	0	0	0	0	0	1	169.4980774	200.8849487	105.032979	2.400000095	4.800000191	0	0	0	42	0
1	63	1	23.01	12.99857035	8.8	1.140025465	183	98	2	1	0	0	0	0	0	1	1	144.0154419	147.7876129	107.3697958	0.699999988	4.199999809	0	0	0	42	0
1	57	1	27.49	14.79837161	9.8	1.139037224	121	80	2	0	0	1	0	0	0	0	1	243.6293488	500	103.5835775	8.199999809	5.400000095	0	0	0	42	0
2	57	1	23.01	5.199428139	4.5	1.138976591	106	71	1	0	0	0	0	0	0	0	0	102.3166046	82.30088806	98.39764677	13.5	5.599999905	0	0	0	42	0
1	52	1	22.52	5.199428139	4.5	1.138976591	151	94	2	0	0	0	0	0	0	0	0	89.57528687	86.72566223	110.7256298	1.5	7.800000191	0	0	0	42	0
2	58	1	20.44	5.199428139	4.5	1.138976591	140	82	1	1	0	0	0	0	0	1	0	213.1274109	66.37168121	96.6305655	0.600000024	4.800000191	0	0	0	42	0
1	60	0	19.14	6.099329195	5	1.137934551	185	89	2	1	0	0	0	0	0	1	0	229.7297363	347.7875977	71.45777444	6.199999809	5.199999809	0	0	0	42	0
2	66	0	17.55	6.999230255	5.5	1.137161699	145	66	2	0	0	0	0	0	0	0	0	180.3088837	89.38053131	92.47385484	0.300000012	4.800000191	0	0	0	42	0
1	47	1	34.92	6.999230255	5.5	1.137161699	121	65	3	0	0	0	0	0	0	0	0	173.7451782	162.8318634	87.19896725	1.700000048	4.900000095	0	0	0	42	0
1	47	1	25.39	6.999230255	5.5	1.137161699	105	65	1	0	0	0	0	0	0	0	0	193.4362946	270.7964478	103.9550874	2.200000048	5.300000191	0	0	0	42	0
1	63	1	25.38	6.999230255	5.5	1.137161699	114	77	2	0	0	0	0	0	0	0	0	169.8841705	500	74.03721251	4.599999905	5.699999809	0	0	0	42	0
1	72	1	21.02	7.89913131	6	1.136565656	175	80	2	1	0	0	0	0	0	1	0	153.6679535	97.34513092	29.75762917	1.399999976	3.900000095	0	0	0	42	0
1	64	1	21.02	7.89913131	6	1.136565656	117	67	1	0	0	1	0	0	0	0	0	150.5791473	83.18583679	94.25173172	1	4	0	0	0	42	0
2	48	1	26.99	8.799032364	6.5	1.136091977	182	103	1	1	0	0	0	0	0	1	1	226.6409302	500	121.9501968	10.39999962	3.599999905	0	0	0	42	0
1	68	1	23.06	6.799252053	5.4	1.133964652	128	76	2	0	0	0	1	0	0	1	0	137.4517365	88.49557495	57.2184418	2.5	9.5	0	0	0	42	0
2	55	0	26.75	6.799252053	5.4	1.133964652	161	99	1	1	0	0	0	0	0	1	0	165.6370697	259.2920227	44.7466786	2.599999905	9.5	0	0	0	42	0
1	65	1	25.45	8.599054168	6.4	1.133542601	169	78	2	0	0	0	0	0	0	0	0	211.9691162	230.088501	94.86730377	6	7.699999809	0	0	0	42	0
2	74	1	28.37	13.09855945	8.9	1.132995368	141	64	1	1	0	0	0	0	0	1	1	201.5444031	208.8495636	79.20679581	1.5	3.400000095	0	0	0	42	0
1	73	1	18.34	15.59828442	10.3	1.131376254	106	66	3	0	0	0	0	0	0	0	0	155.5984497	226.5486755	108.315718	1.5	2.900000095	0	0	0	42	0
1	66	1	23.25	8.399075966	6.3	1.130884067	144	91	2	1	0	0	0	0	0	0	0	203.8610077	191.1504364	87.70175193	2.799999952	4.900000095	0	1	1	42	0
2	61	1	27.49	7.499174906	5.8	1.130756168	132	76	1	0	0	0	0	0	0	0	0	190.7335968	153.0973511	92.51080854	3.099999905	5	0	0	0	42	0
2	52	1	25.95	7.499174906	5.8	1.130756168	116	63	1	0	0	0	0	0	0	0	0	176.0617828	99.11504364	107.6235389	1.700000048	3.599999905	0	0	0	42	0
2	62	1	25.02	6.599274273	5.3	1.130593502	135	78	2	0	0	0	0	0	0	1	0	153.2818604	106.1946869	73.83308508	5.400000095	5.5	1	0	1	42	0
1	51	1	24.47	6.599274273	5.3	1.130593502	105	67	2	0	0	0	0	0	0	0	0	140.5405426	99.11504364	87.47536366	0.400000006	4.099999905	0	0	0	42	0
2	49	1	21.77	6.599274273	5.3	1.130593502	95	62	1	0	0	0	0	0	0	0	0	144.4015503	91.15044403	101.2333954	0.400000006	6.199999809	0	0	0	42	0
2	60	1	17.17	6.599274273	5.3	1.130593502	100	59	1	0	0	0	0	0	0	0	0	133.2046356	101.7699127	117.2457918	2.5	2.200000048	0	0	0	42	0
2	53	1	23.47	5.699373219	4.8	1.130379456	158	95	1	1	0	0	0	0	0	1	0	192.2779999	86.72566223	108.864786	1.700000048	4.400000095	1	1	1	42	0
2	51	1	30.28	8.199097764	6.2	1.128109213	138	75	1	0	0	0	0	0	0	0	0	214.2857208	315.9291992	100.8449756	5.5	4.699999809	0	0	0	42	0
2	75	0	28.03	8.199097764	6.2	1.128109213	187	90	1	0	0	0	0	0	0	0	0	167.5675659	246.9026489	85.06304735	2.700000048	3.799999952	0	0	0	42	0
2	55	1	34.36	8.199097764	6.2	1.128109213	150	90	1	0	0	0	0	0	0	1	0	179.1505737	131.8584137	102.212828	3.400000095	4.599999905	0	0	0	42	0
2	64	1	17.59	7.299196709	5.7	1.127637372	130	89	1	0	0	0	0	0	0	0	0	213.1274109	68.14159393	70.52308428	0.400000006	1.399999976	1	0	1	42	0
1	52	1	20.46	17.69805299	11.5	1.127623637	129	74	1	0	0	0	0	0	0	0	0	230.5019379	127.4336243	100.1474775	1.600000024	4.5	0	0	0	42	0
1	67	1	23.86	6.399296071	5.2	1.127033475	131	84	2	0	0	0	0	0	0	1	0	169.111969	280.5309753	63.85222397	1.600000024	7	1	0	1	42	0
1	52	1	21.67	6.399296071	5.2	1.127033475	116	66	2	0	0	0	0	0	0	0	0	187.2586823	258.407074	107.0102969	1.299999952	6.5	0	0	0	42	0
1	78	1	19.31	6.399296071	5.2	1.127033475	123	65	1	0	0	0	0	0	0	0	0	117.3745193	69.02655029	70.13552378	1.700000048	5.599999905	0	0	0	42	0
1	63	1	25.71	5.499395017	4.7	1.126232852	149	89	1	0	0	0	0	0	0	0	1	140.5405426	58.40707779	91.5111689	0.699999988	5.300000191	0	0	0	42	0
1	60	1	22.99	5.499395017	4.7	1.126232852	142	78	2	0	0	0	0	0	0	0	0	165.2509613	120.353981	92.6794561	0.899999976	5.300000191	0	0	0	42	0
1	47	1	24.99	5.499395017	4.7	1.126232852	129	79	2	0	0	0	0	0	0	1	0	203.0888062	62.83185959	108.5688166	0.100000001	6	0	0	0	42	0
1	77	1	18.3	7.999120411	6.1	1.125210355	129	73	2	0	0	0	0	0	0	0	0	155.9845581	74.33628082	73.47958102	1.200000048	4.599999905	0	0	0	49	1
2	52	1	21.68	4.59949396	4.2	1.125120832	103	64	1	0	0	0	1	0	0	0	0	153.6679535	84.07079315	111.8851886	1.100000024	2.599999905	0	0	0	42	0
1	62	1	23.41	7.099218929	5.6	1.124361566	138	72	1	0	0	0	0	0	0	0	0	151.3513489	148.6725616	85.29704807	5.300000191	5.199999809	0	0	0	42	0
1	51	1	18.29	7.099218929	5.6	1.124361566	150	85	2	0	0	1	0	0	0	0	1	235.9073334	124.7787628	77.93513572	1.799999952	6.300000191	0	0	0	42	0
2	48	1	28.78	12.09866929	8.4	1.123784998	126	73	1	1	0	0	0	0	1	1	1	108.1081085	79.64601898	103.6060881	0.100000001	4.300000191	1	0	1	42	0
2	63	1	33.08	6.199317875	5.1	1.123268323	154	95	1	0	1	0	0	0	1	1	0	157.9150543	108.849556	94.17743231	0.300000012	5	0	0	0	42	0
2	45	1	22.28	6.199317875	5.1	1.123268323	113	69	1	0	0	0	0	0	0	0	0	133.5907288	88.49557495	94.50060941	0.600000024	4.699999809	0	0	0	42	0
1	53	1	30.12	8.699043263	6.5	1.123181829	131	73	2	1	1	1	0	0	1	1	1	150.9652557	149.5575256	114.5591825	1.299999952	4.599999905	0	0	0	42	0
2	67	0	29.72	11.19876824	7.9	1.123133912	141	77	1	0	0	1	0	0	0	1	1	147.104248	115.9292068	49.68235651	3.299999952	3.200000048	0	0	0	49	1
2	79	0	19.78	5.29941724	4.6	1.121807206	145	59	3	0	1	0	0	0	0	0	0	112.7413101	49.55752182	72.09262234	1.899999976	6.099999905	0	0	0	49	1
1	48	1	27.48	5.29941724	4.6	1.121807206	139	91	2	0	0	0	0	0	0	1	0	159.8455658	184.9557495	34.36573276	1.100000024	9	0	0	0	42	0
1	64	1	32.26	11.89869109	8.3	1.121777231	144	87	1	1	0	0	0	0	0	1	0	197.6833954	486.7256775	92.2535256	11.19999981	4.300000191	1	1	1	42	0
1	56	1	25.96	10.99879003	7.8	1.120952918	151	81	2	0	0	0	0	0	1	1	0	174.1312714	297.3451233	94.22585255	4.5	6.5	0	0	0	42	0
2	53	1	26.47	6.899241154	5.5	1.120916516	112	60	1	0	0	0	0	0	0	0	0	164.0926666	150.4424744	101.8965294	0.600000024	2.900000095	0	0	0	42	0
1	65	1	21.86	15.79826262	10.5	1.120046978	132	77	3	0	0	1	0	0	0	0	0	184.5559845	121.2389374	90.52282209	1.600000024	4.599999905	0	0	0	42	0
2	63	1	30.89	5.999340094	5	1.119279868	125	81	1	1	0	0	0	0	0	1	0	184.9420929	281.4159241	28.13878806	2.400000095	6.199999809	0	0	0	42	0
2	56	1	24.95	5.999340094	5	1.119279868	104	57	3	0	0	0	0	0	0	0	0	165.6370697	63.71681213	28.67542904	0.800000012	4.099999905	0	0	0	42	0
1	61	1	24.92	5.999340094	5	1.119279868	147	84	2	0	0	0	0	0	0	0	0	230.1158295	97.34513092	93.60399783	0.800000012	6.699999809	0	0	0	42	0
1	52	1	21.95	6.699262952	5.4	1.117288685	95	56	3	0	0	0	0	0	0	0	0	165.2509613	208.8495636	88.81607711	1.799999952	6.699999809	0	0	0	42	0
2	57	1	28.65	6.699262952	5.4	1.117288685	146	80	1	1	0	0	0	0	0	1	0	196.5251007	157.5221252	98.17654215	1.899999976	5.300000191	0	0	0	42	0
2	54	1	20.08	10.59883448	7.6	1.116371864	105	52	1	0	0	0	0	0	0	1	0	188.0308838	86.72566223	106.6215273	0.800000012	3.5	0	0	0	42	0
2	58	1	24.93	17.69805299	11.6	1.116314683	103	62	1	0	1	1	0	0	0	0	1	132.4324341	94.69026184	36.62054604	3.700000048	3.299999952	0	0	0	42	0
2	59	1	22.24	7.399185805	5.8	1.115679404	138	79	1	0	0	0	0	0	0	0	0	129.3436279	58.40707779	95.10390317	4.599999905	3.400000095	0	0	0	42	0
1	53	1	24.18	7.399185805	5.8	1.115679404	149	98	1	1	0	0	0	0	0	1	0	179.9227753	213.2743378	93.96159925	3	5.300000191	0	0	0	42	0
1	61	1	26.34	7.399185805	5.8	1.115679404	109	68	1	0	0	0	0	0	0	0	0	158.6872559	500	95.27364596	7.699999809	6.900000095	0	0	0	42	0
1	83	0	21.55	7.399185805	5.8	1.115679404	121	66	1	0	0	0	0	0	0	0	0	162.5482635	120.353981	84.10470634	0.699999988	3	0	0	0	42	0
1	65	1	20.25	7.399185805	5.8	1.115679404	146	95	2	0	0	0	1	0	0	0	0	182.6254883	139.8230133	86.49353241	1.700000048	5.099999905	0	0	0	42	0
1	71	1	23.49	7.399185805	5.8	1.115679404	122	57	1	1	0	0	0	0	0	0	0	150.9652557	67.25663757	87.20716578	2.599999905	5.699999809	0	0	0	42	0
1	65	1	26.07	7.399185805	5.8	1.115679404	113	67	2	0	0	0	0	0	0	0	0	177.9922791	188.495575	93.37611558	1.600000024	8.199999809	0	0	0	42	0
1	69	1	21.82	5.799361892	4.9	1.11504747	129	77	2	0	0	0	0	0	0	0	0	230.5019379	139.8230133	91.80091634	1.799999952	6.300000191	0	0	0	42	0
1	56	1	18.31	5.799361892	4.9	1.11504747	140	85	2	0	0	0	0	0	0	0	0	203.0888062	58.40707779	103.0593415	1.600000024	6.699999809	0	0	0	42	0
2	64	1	20.63	8.099109512	6.2	1.114351887	139	77	1	1	0	0	0	0	0	1	0	243.6293488	160.1769867	94.04926774	2.400000095	4.900000095	1	0	1	42	0
1	51	1	22.45	8.099109512	6.2	1.114351887	136	79	2	0	0	0	0	0	0	1	0	164.8648682	440.7079773	126.5376497	7.400000095	6.5	0	0	0	42	0
1	63	1	19.48	6.499285172	5.3	1.113463281	113	67	1	0	0	0	0	0	0	1	0	176.8339844	84.07079315	86.05898469	0.400000006	5.099999905	0	0	0	42	0
2	47	1	24.91	6.499285172	5.3	1.113463281	117	70	1	0	0	0	0	0	0	0	0	184.5559845	281.4159241	88.10758613	2.799999952	6.599999905	0	0	0	42	0
2	66	0	23.55	6.499285172	5.3	1.113463281	138	73	1	1	0	0	0	0	0	0	0	145.9459534	123.8938065	95.66937026	1.399999976	5.300000191	0	0	0	42	0
2	63	0	38.35	8.799032364	6.6	1.1132379	148	88	1	1	1	0	0	0	0	1	0	245.1737518	355.7521973	53.12428043	4	5.099999905	0	0	0	42	0
2	47	0	26.63	5.789363241	4.9	1.113125022	183	90	1	0	0	0	0	0	0	0	0	152.5096588	171.6814117	91.21802725	2	4	0	0	0	42	0
1	45	1	29.23	14.09844876	9.6	1.112391412	153	103	2	0	0	0	0	0	0	1	0	247.104248	313.2743225	82.84282982	4.300000191	5.5	0	0	0	42	0
2	68	0	36.23	9.498955222	7	1.112289839	143	78	3	0	0	1	0	0	1	0	1	205.4054108	149.5575256	90.27302111	3.599999905	3.700000048	1	1	1	42	0
1	61	1	21.62	7.199208452	5.7	1.112190399	114	69	1	0	0	0	1	0	0	0	0	240.5405426	77.87610626	55.88985381	1.299999952	7.800000191	1	0	1	42	0
2	62	1	19.92	7.199208452	5.7	1.112190399	115	49	1	1	0	0	0	0	0	1	0	166.0231628	151.3274384	89.27066104	8.600000381	4.400000095	0	0	0	42	0
2	49	1	19.65	7.199208452	5.7	1.112190399	129	82	1	0	0	0	0	0	0	0	0	136.2934418	94.69026184	107.9399174	0.699999988	4.099999905	0	0	0	42	0
1	51	1	19.39	7.199208452	5.7	1.112190399	100	66	1	0	0	0	0	0	0	0	0	129.7297363	167.2566376	100.4157677	5.099999905	4.699999809	0	0	0	42	0
2	48	1	28.01	4.899461261	4.4	1.111997563	108	68	2	0	0	0	0	0	0	0	0	158.6872559	88.49557495	101.5527493	0.5	4.599999905	0	0	0	42	0
2	65	1	26.42	14.79837161	10	1.111823562	135	78	1	0	0	0	0	0	0	1	1	216.216217	109.7345123	96.22309973	4.900000095	4.800000191	0	0	0	42	0
1	63	1	23.46	7.89913131	6.1	1.111145212	113	81	2	1	0	0	0	0	1	1	1	186.486496	254.8672485	97.14586563	1.600000024	5.5	0	0	0	42	0
1	45	1	23.1	5.599384118	4.8	1.110548218	125	84	2	0	0	0	0	0	0	0	0	164.4787598	500	116.2252865	1.700000048	8.600000381	0	0	0	42	0
2	51	1	25.46	5.599384118	4.8	1.110548218	123	74	1	0	0	0	0	0	0	0	0	175.2895813	328.318573	109.7138586	0.600000024	4	0	0	0	42	0
1	49	1	27.72	6.999230255	5.6	1.108525539	134	84	2	0	1	0	0	0	1	0	0	209.6525116	184.0708008	102.0021657	2.299999952	7.099999905	0	0	0	42	0
1	82	1	19.37	6.999230255	5.6	1.108525539	138	73	1	1	0	0	0	0	0	1	0	205.4054108	129.203537	55.52066725	0.699999988	5.5	0	0	0	42	0
1	54	1	25.06	6.999230255	5.6	1.108525539	142	82	1	0	0	0	0	0	0	0	0	146.3320465	138.0531006	102.4884262	0.800000012	4.099999905	0	0	0	42	0
1	56	1	26.92	6.999230255	5.6	1.108525539	187	108	2	0	0	0	0	0	0	0	0	163.7065582	274.3362732	99.58484713	3	5.599999905	0	0	0	42	0
2	60	1	25.39	7.699153108	6	1.107791814	179	97	1	1	1	0	0	0	0	1	0	171.4285736	167.2566376	95.80814363	1.399999976	5.099999905	0	0	0	42	0
2	75	0	23.14	7.699153108	6	1.107791814	105	61	1	1	0	0	0	0	0	1	0	206.1776123	248.6725616	91.32458271	2.299999952	4.599999905	0	0	0	42	0
2	56	1	24.91	7.699153108	6	1.107791814	115	71	1	0	0	0	1	0	0	0	0	226.2548218	329.2035522	43.06425191	2.599999905	8.100000381	0	0	0	42	0
1	82	1	23.32	7.699153108	6	1.107791814	130	69	1	1	0	0	0	0	0	1	0	161.0038605	173.4513245	87.69910297	2.599999905	4.599999905	0	0	0	42	0
1	65	1	26.07	7.699153108	6	1.107791814	155	85	2	1	0	0	0	0	0	1	0	222.7799225	143.3628387	93.53784764	1.399999976	4.800000191	0	0	0	42	0
1	66	1	19.58	8.399075966	6.4	1.107181119	142	84	2	0	0	0	0	0	0	1	0	195.7528992	95.5752182	96.98733994	0.400000006	4.099999905	0	0	0	42	0
2	61	1	20.25	4.69948306	4.3	1.106541808	121	64	1	0	0	0	0	0	0	1	0	148.2625427	89.38053131	87.58205074	0.400000006	3.099999905	0	0	0	42	0
2	46	1	28.2	6.099329195	5.1	1.10515115	129	80	1	0	0	0	0	0	0	0	0	184.5559845	153.0973511	113.6358191	1.700000048	3.900000095	0	0	0	42	0
1	64	1	20.32	6.799252053	5.5	1.104671333	143	83	2	0	0	0	0	0	0	1	0	127.4131317	47.7876091	109.3134976	2.799999952	5.199999809	0	0	0	42	0
2	46	1	27.94	7.499174906	5.9	1.104281388	123	78	3	0	0	0	0	0	0	0	0	163.7065582	121.2389374	99.51419751	2.099999905	4.699999809	0	0	0	42	0
1	56	1	19.59	6.439291543	5.3	1.10318512	173	86	2	0	0	0	0	0	0	0	0	213.1274109	125.6637192	97.90988247	7.400000095	7.800000191	0	0	0	42	0
1	66	1	24.51	5.199428139	4.6	1.100641012	141	75	1	0	0	0	0	0	1	0	0	254.0540619	146.0177002	90.2758378	1.899999976	5.300000191	0	0	0	42	0
2	46	1	26.83	5.899350993	5	1.100625185	124	77	1	0	0	0	0	0	0	0	0	193.0502014	141.592926	109.2160326	1	5.400000095	0	0	0	42	0
1	69	1	21.15	5.899350993	5	1.100625185	117	74	2	0	0	0	0	0	0	0	0	202.7026978	85.84070587	87.09195385	0.800000012	4.900000095	0	0	0	42	0
2	61	1	20.21	5.899350993	5	1.100625185	120	67	1	0	0	0	0	0	0	0	0	168.7258759	92.92035675	63.73079965	6.300000191	2.700000048	0	0	0	42	0
2	45	0	30.03	6.599274273	5.4	1.100612787	122	81	1	0	0	0	0	0	0	1	0	161.776062	166.3716736	107.7247265	0.899999976	4.199999809	1	0	1	42	0
1	81	1	17.84	6.599274273	5.4	1.100612787	116	70	2	1	0	1	0	0	0	1	0	215.0579224	75.22123718	74.31903685	1.799999952	7.300000191	0	0	0	49	1
1	64	1	27.38	6.599274273	5.4	1.100612787	135	74	2	0	0	0	0	0	0	0	0	199.6139069	470.7964478	93.81869201	2.200000048	5.400000095	0	0	0	42	0
1	50	1	29.65	6.599274273	5.4	1.100612787	115	78	2	0	0	0	0	0	0	0	0	180.3088837	500	78.28851809	14.80000019	8.399999619	0	0	0	42	0
2	63	1	34.25	6.599274273	5.4	1.100612787	138	79	1	0	0	0	0	0	1	0	0	198.8417053	176.1062012	98.14016191	4	4.5	0	0	0	42	0
1	47	1	23.58	6.599274273	5.4	1.100612787	148	95	2	0	0	0	0	0	0	0	0	228.5714264	500	117.3472225	3.099999905	7	0	0	0	42	0
2	55	1	23.72	6.599274273	5.4	1.100612787	111	75	3	0	0	0	0	0	0	0	0	198.4555969	81.4159317	101.1200596	35.5	4.099999905	0	0	0	42	0
1	59	1	21.83	6.599274273	5.4	1.100612787	168	96	3	1	0	0	0	0	0	1	0	197.2973022	142.4778748	67.54326345	2.5	5.300000191	0	0	0	42	0
1	63	1	27.85	7.299196709	5.8	1.10060264	125	78	1	0	0	0	0	0	0	0	0	256.7567444	276.9911499	98.79959879	3.400000095	5.699999809	0	1	1	42	0
2	48	1	26.24	7.299196709	5.8	1.10060264	119	75	1	0	0	0	0	0	0	0	0	221.6216278	500	94.21482026	4.400000095	4.900000095	0	0	0	42	0
2	74	1	36.39	7.999120411	6.2	1.100594443	150	79	1	1	0	0	0	0	1	1	0	233.5907288	119.4690247	86.31091825	3.5	5.699999809	0	0	0	42	0
1	66	1	25.29	7.999120411	6.2	1.100594443	129	81	2	1	1	1	0	0	1	1	0	194.2084961	82.30088806	77.44562141	3.900000095	4.400000095	0	0	0	42	0
1	45	1	24.12	9.198987919	6.9	1.097600277	133	94	1	0	0	0	0	0	0	0	1	271.4285889	206.1946869	93.68658759	0.899999976	5	0	0	0	42	0
2	68	1	21.14	7.799142209	6.1	1.097080069	117	60	1	0	0	0	0	0	0	0	0	143.2432404	138.9380493	99.18008814	0.300000012	3.799999952	0	0	0	42	0
2	46	1	41.16	7.799142209	6.1	1.097080069	120	75	1	0	0	0	0	0	0	0	0	152.1235504	109.7345123	107.8463083	6.300000191	4.900000095	0	0	0	42	0
1	64	1	19.12	7.099218929	5.7	1.09674323	141	85	2	0	0	0	0	0	0	0	0	135.9073334	49.55752182	94.7472071	1.100000024	5	1	0	1	42	0
1	66	1	27.39	7.099218929	5.7	1.09674323	101	60	1	1	0	0	0	0	0	1	0	169.8841705	105.3097305	68.34077954	2	6.800000191	0	1	1	42	0
2	60	1	32.7	7.099218929	5.7	1.09674323	141	80	1	0	0	0	0	0	0	1	0	162.1621704	107.0796432	94.81917967	7	4.400000095	0	0	0	42	0
1	55	1	22.35	7.099218929	5.7	1.09674323	124	73	2	0	0	0	0	0	0	0	0	227.4131317	58.40707779	97.42309516	1.299999952	6.900000095	0	0	0	42	0
2	69	0	22.01	6.399296071	5.3	1.09633306	133	73	1	0	1	0	0	0	1	1	0	247.8764496	157.5221252	89.25068774	1.899999976	4.699999809	0	1	1	42	0
2	64	1	25.17	6.399296071	5.3	1.09633306	110	67	1	0	0	0	0	0	0	0	0	168.3397675	84.07079315	30.22111489	1.700000048	2.700000048	0	0	0	49	1
1	57	1	28.15	6.399296071	5.3	1.09633306	128	78	1	0	0	0	0	0	0	0	0	206.1776123	327.4336243	96.3757433	2.900000095	6.199999809	0	0	0	42	0
1	57	1	26.31	6.399296071	5.3	1.09633306	139	85	3	0	0	0	0	0	0	0	0	134.3629303	314.1593018	101.9551058	2	3.799999952	0	0	0	42	0
2	53	1	26.42	6.399296071	5.3	1.09633306	120	72	3	0	0	0	0	0	0	0	0	172.9729767	219.4690247	101.837889	2.900000095	5.900000095	0	0	0	42	0
1	66	1	23.48	17.19810833	11.5	1.095769884	132	75	2	0	0	0	0	0	0	1	0	211.9691162	291.1504517	106.646114	4	5.5	0	0	0	42	0
2	67	1	27.36	4.999449938	4.5	1.095169756	148	99	1	1	0	0	0	0	0	1	0	227.4131317	153.9822998	90.85950961	1.100000024	2.700000048	1	0	1	42	0
1	71	1	21.91	14.39841691	9.9	1.094853388	145	74	1	0	0	1	0	0	0	0	1	161.0038605	76.9911499	93.34094943	1.399999976	4	0	0	0	42	0
2	66	1	27.41	8.299086865	6.4	1.094000378	116	67	1	0	0	0	0	0	0	0	0	211.5830078	177.8760986	83.63219602	4.400000095	4.099999905	0	0	0	42	0
2	63	1	22.5	7.599164007	6	1.093404893	159	82	1	0	0	0	1	0	0	1	0	211.1969147	275.2212524	95.819866	1.200000048	5.099999905	0	0	0	42	0
2	71	1	24.91	7.599164007	6	1.093404893	121	63	1	1	0	0	0	0	0	1	0	162.9343719	178.7610626	89.43446015	0.600000024	4.5	0	0	0	42	0
2	64	1	21.71	6.899241154	5.6	1.092689445	98	62	1	0	0	0	0	0	0	0	0	147.8764496	138.9380493	93.41342075	0.800000012	3.900000095	0	0	0	42	0
1	51	0	23.35	6.899241154	5.6	1.092689445	114	73	2	0	0	0	0	0	0	0	0	237.4517365	150.4424744	36.4785227	1.799999952	5.599999905	0	0	0	42	0
2	55	1	19.63	19.39786684	12.8	1.092099248	111	68	1	0	1	1	0	0	1	0	1	172.2007751	115.0442505	112.4963609	1	5.300000191	0	0	0	42	0
2	52	1	29.68	6.199317875	5.2	1.091813645	137	76	1	0	0	0	0	0	0	0	0	157.9150543	318.5840759	105.4239084	4.599999905	3.900000095	0	0	0	42	0
1	70	1	26.32	6.199317875	5.2	1.091813645	140	76	2	0	0	1	0	0	0	0	1	167.5675659	110.6194687	92.20276026	2.299999952	5.400000095	0	0	0	42	0
2	48	1	29.17	6.199317875	5.2	1.091813645	137	72	1	0	0	0	0	0	0	0	0	232.0463409	409.7344971	108.7694221	5.5	5.599999905	0	0	0	42	0
2	60	1	26.54	5.499395017	4.8	1.090716981	95	55	1	0	0	0	0	0	0	0	0	162.1621704	143.3628387	100.6808413	1.100000024	4	0	0	0	42	0
2	74	0	24.78	7.399185805	5.9	1.089557621	104	71	2	0	0	0	0	0	0	1	0	163.3204651	169.0265503	62.67572579	1	8.300000191	0	0	0	42	0
2	57	1	30.3	7.399185805	5.9	1.089557621	123	73	3	1	0	0	0	0	0	1	0	238.223938	257.5221252	108.0236484	2.099999905	3	0	0	0	42	0
1	54	1	20.93	4.799472161	4.4	1.089303713	158	99	2	0	0	0	0	0	0	1	0	148.6486511	114.1592941	105.7213596	4.800000191	5	0	0	0	49	1
1	77	1	19.76	6.699262952	5.5	1.08842615	83	55	1	0	1	0	0	0	0	0	0	191.8918915	60.17699051	70.81995005	0.300000012	5.199999809	1	0	1	42	0
2	56	1	24.7	6.699262952	5.5	1.08842615	133	89	2	0	0	0	0	0	0	0	0	186.486496	92.03540039	102.5670842	2	4.099999905	0	0	0	42	0
2	47	1	22.65	6.699262952	5.5	1.08842615	131	84	1	0	0	0	0	0	0	0	0	159.0733643	152.2123871	99.94401834	1.200000048	3.400000095	0	0	0	42	0
2	47	1	22.81	6.699262952	5.5	1.08842615	136	79	1	0	0	0	0	0	0	0	0	169.8841705	157.5221252	103.7742954	1.200000048	4.699999809	0	0	0	42	0
2	73	1	29.17	8.599054168	6.6	1.087937015	133	76	1	0	0	0	0	0	0	1	0	201.1583099	152.2123871	76.93758392	0.699999988	5.599999905	0	0	0	42	0
1	79	1	22.66	5.999340094	5.1	1.0870339	130	89	2	0	0	0	0	0	0	0	0	176.8339844	94.69026184	64.74810223	35.29999924	7.599999905	0	0	0	42	0
1	69	1	27.19	5.999340094	5.1	1.0870339	108	66	2	0	0	0	0	0	0	0	0	187.2586823	123.8938065	80.97138702	3.700000048	4.099999905	0	0	0	42	0
1	64	1	27.36	5.999340094	5.1	1.0870339	152	80	1	0	0	0	0	0	0	1	0	167.5675659	234.5132751	90.11155215	1.100000024	4.800000191	0	0	0	42	0
1	45	1	30.64	5.999340094	5.1	1.0870339	131	84	3	0	0	0	0	0	0	1	0	264.8648682	500	112.2597085	13.39999962	7.900000095	0	0	0	42	0
2	59	1	27.85	5.999340094	5.1	1.0870339	140	78	1	1	0	0	0	0	0	1	0	221.6216278	134.5132751	95.48759282	1.100000024	3.799999952	0	0	0	42	0
1	70	1	24.46	13.5985041	9.5	1.086576436	132	76	2	0	0	0	0	0	0	0	1	164.8648682	140.707962	38.6840344	3.799999952	4	0	0	0	49	1
1	45	1	25.4	13.5985041	9.5	1.086576436	124	77	2	0	0	0	0	0	0	1	1	144.4015503	248.6725616	118.1403243	1.200000048	2.299999952	0	0	0	42	0
2	51	1	26.03	7.199208452	5.8	1.085526003	118	71	1	0	0	0	0	0	0	0	0	164.8648682	179.6460114	101.6675628	1.100000024	4.199999809	0	0	0	42	0
1	74	1	22.03	8.399075966	6.5	1.084451384	165	80	3	1	0	0	0	0	1	1	0	176.8339844	99.11504364	70.0607022	2.299999952	5.699999809	1	1	1	42	0
2	46	1	24.75	6.499285172	5.4	1.08393682	104	66	2	0	0	0	0	0	0	0	0	165.2509613	200	106.1826745	0.600000024	2.700000048	0	0	0	42	0
2	53	1	26.97	16.99813013	11.5	1.083028361	150	84	1	0	0	0	0	0	0	1	0	224.3243256	221.2389374	82.0791657	3.200000048	6.099999905	0	0	0	42	0
2	61	0	23.08	7.699153108	6.1	1.083014926	124	63	1	1	0	0	0	0	0	1	0	198.8417053	59.29203415	99.21402372	0.800000012	4.900000095	1	0	1	42	0
2	49	1	19.47	7.699153108	6.1	1.083014926	99	56	1	0	0	0	0	0	0	0	0	127.7992325	96.46017456	105.659688	10	2.799999952	0	0	0	42	0
1	50	1	22.93	7.699153108	6.1	1.083014926	96	66	1	0	0	0	0	0	0	1	0	206.9498138	158.407074	104.7230931	2.5	5.099999905	0	0	0	42	0
1	45	1	24.92	5.799361892	5	1.081970502	138	97	2	0	0	0	0	0	0	0	0	209.6525116	500	95.29368261	8	5.900000095	0	0	0	42	0
2	50	1	25.36	5.799361892	5	1.081970502	123	76	2	0	0	0	0	0	0	0	0	215.4440155	146.9026489	111.419322	41.40000153	3.700000048	0	0	0	42	0
2	67	0	32.67	6.999230255	5.7	1.081296193	140	76	1	0	0	0	0	0	0	1	0	225.8687286	123.0088501	92.72809437	21.5	4.699999809	0	0	0	49	1
2	55	1	19.55	6.999230255	5.7	1.081296193	110	71	2	1	0	0	0	0	0	1	0	149.4208527	80.53097534	80.39675498	2.099999905	6	0	0	0	38	1
2	54	1	32.12	8.199097764	6.4	1.080819637	129	90	1	1	1	0	0	0	1	1	0	173.3590698	204.4247742	95.51083972	2.299999952	5.300000191	0	0	0	42	0
2	81	1	26.59	6.299306976	5.3	1.07920284	182	98	1	1	0	0	0	0	0	1	0	179.1505737	151.3274384	84.74075058	2.700000048	4.900000095	0	0	0	49	1
1	67	1	22.5	7.499174906	6	1.079017972	143	86	1	0	0	0	0	0	0	0	0	147.4903564	74.33628082	92.12647877	0.200000003	6.300000191	0	0	0	42	0
1	81	1	19.75	6.799252053	5.6	1.07685335	126	63	1	0	0	0	0	0	0	1	0	132.0463409	60.17699051	80.34477935	0.600000024	6	1	0	1	42	0
2	55	1	26.1	6.799252053	5.6	1.07685335	130	78	1	0	0	0	0	0	0	0	0	177.9922791	234.5132751	80.53047555	5.5	5.099999905	0	0	0	42	0
1	64	1	24.31	5.599384118	4.9	1.0765976	169	95	2	1	0	0	1	0	0	1	0	171.8146667	69.91150665	96.76284338	0.899999976	5.5	0	0	0	42	0
2	48	1	22.75	5.599384118	4.9	1.0765976	117	67	1	0	0	0	0	0	0	0	0	169.4980774	202.6548615	108.5641515	0.800000012	4.199999809	0	0	0	42	0
1	51	1	26.67	5.599384118	4.9	1.0765976	106	69	2	0	0	0	0	0	0	0	0	199.6139069	358.407074	100.1993557	3	5.800000191	0	0	0	42	0
1	61	1	18.07	6.099329195	5.2	1.074203803	109	59	2	0	0	0	0	0	0	0	0	148.2625427	75.22123718	76.16091092	0.400000006	4.699999809	0	0	0	42	0
2	58	1	23.42	6.099329195	5.2	1.074203803	141	70	1	0	0	0	0	0	0	0	0	182.2393799	146.0177002	104.8129734	1.5	3.200000048	0	0	0	42	0
1	53	1	20.96	6.099329195	5.2	1.074203803	133	88	2	0	0	0	0	0	0	1	0	159.4594574	377.8760986	103.9611184	4.199999809	6.199999809	0	0	0	42	0
1	71	1	24.71	6.099329195	5.2	1.074203803	140	76	2	0	0	0	0	0	0	0	0	204.6332092	166.3716736	80.7675042	1.399999976	9.300000191	0	0	0	42	0
2	54	1	27.57	6.099329195	5.2	1.074203803	121	72	3	0	0	0	0	0	0	0	0	193.4362946	70.79646301	107.4259579	0.400000006	3.599999905	0	0	0	42	0
2	52	1	27.41	15.99824082	11	1.073707438	131	90	3	1	0	1	0	0	0	1	1	211.9691162	177.8760986	96.31178042	5.900000095	3.900000095	0	1	1	42	0
2	66	1	22.84	4.899461261	4.5	1.073266432	130	72	1	0	0	0	0	0	0	0	0	183.783783	67.25663757	91.39988773	0.5	3.5	0	0	0	42	0
1	53	1	21.73	4.899461261	4.5	1.073266432	105	63	1	0	0	0	0	0	0	0	0	131.2741394	53.9822998	106.0571814	1	4.400000095	0	0	0	42	0
2	67	0	27.76	7.799142209	6.2	1.073079555	131	76	2	0	0	0	0	0	0	0	0	203.8610077	176.9911499	93.33092879	2.200000048	5.300000191	0	0	0	42	0
2	61	1	23.74	6.599274273	5.5	1.072181035	91	56	1	0	1	0	0	0	0	0	0	205.4054108	165.4867249	94.61549517	1.5	5.599999905	0	0	0	42	0
2	47	1	24.41	5.399405917	4.8	1.070885743	117	72	1	0	0	0	0	0	0	0	0	163.7065582	88.49557495	86.04341197	3.099999905	5.5	0	0	0	42	0
1	74	1	24.35	5.399405917	4.8	1.070885743	139	59	2	1	0	0	0	0	0	1	0	198.4555969	137.1681366	87.0078371	0.100000001	6.599999905	0	0	0	42	0
1	46	1	23.97	5.399405917	4.8	1.070885743	141	94	2	0	0	0	0	0	0	0	0	201.1583099	155.7522125	103.8930647	2.599999905	3.799999952	0	0	0	42	0
2	64	0	20.48	5.399405917	4.8	1.070885743	134	83	1	0	0	0	0	0	0	0	0	191.8918915	92.03540039	84.97084946	0.800000012	4.099999905	0	0	0	42	0
2	60	1	25.14	6.079331459	5.2	1.070681835	129	70	1	1	0	0	0	0	0	1	0	224.3243256	238.9380493	94.56569138	3.099999905	4.599999905	0	0	0	42	0
2	52	1	28.38	7.099218929	5.8	1.070449175	128	83	1	0	0	0	0	0	0	0	0	138.6100464	202.6548615	92.78387603	1.399999976	4.900000095	0	1	1	42	0
1	65	1	22.3	7.099218929	5.8	1.070449175	186	109	1	1	1	0	0	0	0	1	0	178.7644806	127.4336243	93.05551553	2.299999952	4.599999905	0	0	0	42	0
2	60	1	22.02	7.099218929	5.8	1.070449175	95	57	1	0	0	0	0	0	0	0	0	202.7026978	174.3362885	94.43817585	2.799999952	4.800000191	0	0	0	42	0
2	50	1	30.58	7.099218929	5.8	1.070449175	123	88	2	0	0	0	0	0	0	0	0	171.0424652	232.7433624	103.8279324	0.899999976	5.199999809	0	0	0	42	0
1	57	1	26.09	8.799032364	6.8	1.070181509	150	88	2	0	0	0	0	0	0	0	0	268.3397827	407.0796509	98.94489326	1.899999976	6.800000191	0	0	0	42	0
1	61	0	29.14	10.49884538	7.8	1.070000548	101	49	1	0	0	0	0	0	0	1	1	186.8725891	83.18583679	99.50241134	13.30000019	4.699999809	0	0	0	42	0
1	52	1	28.8	5.899350993	5.1	1.06891665	136	73	3	0	0	0	0	0	0	0	0	153.6679535	274.3362732	100.2571516	1.299999952	5.699999809	0	0	0	42	0
2	71	1	17.8	6.399296071	5.4	1.067260852	111	67	2	0	0	0	0	0	0	0	0	160.2316589	371.681427	73.06154623	1.700000048	4.099999905	0	0	0	42	0
1	59	1	27.34	6.399296071	5.4	1.067260852	109	76	1	0	0	0	1	0	0	1	0	146.3320465	122.1238937	78.77360132	4.599999905	7.5	0	0	0	42	0
2	76	1	28.54	6.399296071	5.4	1.067260852	132	65	1	1	0	0	0	0	0	1	0	192.664093	186.7256622	66.80990726	2.099999905	5.699999809	0	0	0	42	0
1	51	1	19.69	6.399296071	5.4	1.067260852	121	77	3	0	0	0	0	0	0	0	0	122.7799225	123.0088501	84.21756319	0.899999976	5.300000191	0	0	0	42	0
2	50	1	21.6	6.399296071	5.4	1.067260852	118	75	3	0	0	0	0	0	0	0	0	142.0849457	90.26548767	107.3877827	2.799999952	2.799999952	0	0	0	42	0
1	70	1	21.42	6.399296071	5.4	1.067260852	129	77	1	0	0	0	0	0	0	1	0	181.0810852	110.6194687	71.21681292	0.600000024	8.199999809	0	0	0	42	0
2	66	1	23.84	8.599054168	6.7	1.066483216	150	82	1	1	0	0	0	0	0	1	0	155.2123566	383.1858521	76.83618233	3.400000095	8.100000381	0	1	1	42	0
2	60	1	27.07	6.899241154	5.7	1.065849089	115	71	1	0	0	0	0	0	0	0	0	245.1737518	500	107.2379766	8.800000191	3.5	0	0	0	42	0
2	57	1	30.73	6.899241154	5.7	1.065849089	136	72	1	1	0	0	0	0	0	1	0	237.0656433	195.5752258	96.26142248	2.700000048	5.099999905	0	0	0	42	0
1	53	1	22.98	5.199428139	4.7	1.064801995	145	92	2	0	0	0	0	0	0	0	0	169.111969	391.1504517	104.7303928	1.899999976	6.699999809	0	0	0	42	0
2	84	1	24.2	7.399185805	6	1.064631051	182	73	1	1	0	1	0	0	0	1	1	159.4594574	130.9734497	79.32151221	1	5.599999905	0	0	0	42	0
2	76	0	25.14	7.399185805	6	1.064631051	155	87	1	0	0	0	0	0	0	1	0	136.6795349	93.80531311	95.31920086	1.100000024	4.199999809	0	0	0	42	0
1	63	1	27.26	9.598944323	7.3	1.064538574	162	99	2	0	0	0	0	0	0	0	0	161.0038605	113.2743378	86.56309052	2.200000048	5.5	0	0	0	42	0
1	62	1	25.95	5.699373219	5	1.063315899	126	75	3	1	0	0	0	0	1	1	0	162.1621704	116.8141556	33.25438672	1.600000024	5.300000191	0	1	1	42	0
2	52	1	30.09	5.699373219	5	1.063315899	133	78	1	1	0	0	0	0	0	1	0	140.9266357	181.4159241	108.2031992	1.700000048	2.900000095	0	0	0	42	0
1	61	1	25.5	8.399075966	6.6	1.062636129	105	74	1	1	0	0	0	0	0	1	0	212.7413177	185.8407135	76.45932102	2.799999952	6.300000191	0	0	0	42	0
1	58	1	27.1	6.199317875	5.3	1.062072619	122	73	3	0	0	0	0	0	0	0	0	242.4710388	500	82.3697973	5.599999905	6.199999809	0	1	1	49	1
2	61	1	18.55	6.199317875	5.3	1.062072619	110	77	1	0	0	0	0	0	0	0	0	206.1776123	243.3628387	96.10720324	0.800000012	2.599999905	0	0	0	42	0
2	45	1	23.82	6.199317875	5.3	1.062072619	95	60	1	0	0	0	0	0	0	0	0	180.3088837	192.9203491	106.45442	0.899999976	3.200000048	0	0	0	42	0
1	59	1	26.27	6.199317875	5.3	1.062072619	152	98	1	1	0	0	0	0	0	1	0	218.9189148	108.849556	77.74406142	2.099999905	6.800000191	0	0	0	42	0
1	71	1	19.57	6.199317875	5.3	1.062072619	119	67	2	0	0	0	0	0	0	0	0	144.0154419	152.2123871	85.57594364	1.299999952	7.199999809	0	0	0	42	0
2	59	0	21.72	16.99813013	11.7	1.061520647	120	71	1	0	0	0	0	0	0	1	1	154.8262634	122.1238937	106.5166104	4.5	2.700000048	0	0	0	42	0
1	45	1	25.09	14.79837161	10.4	1.061119433	117	72	2	0	0	0	0	0	0	0	0	176.8339844	438.9380493	112.986376	3.099999905	5.099999905	0	0	0	42	0
2	61	1	33.69	6.699262952	5.6	1.061017256	126	71	1	1	0	0	0	0	0	1	0	175.2895813	133.6283112	77.59378218	4.699999809	4.199999809	0	0	0	49	1
2	65	1	22.12	6.699262952	5.6	1.061017256	125	73	1	1	0	0	0	0	0	1	0	162.9343719	243.3628387	89.08658979	3	5.099999905	0	0	0	42	0
1	74	1	26.55	6.699262952	5.6	1.061017256	115	67	2	0	1	0	0	0	1	0	0	132.0463409	86.72566223	86.09012717	0.400000006	4	0	0	0	42	0
2	79	0	29.62	6.699262952	5.6	1.061017256	164	74	1	0	0	0	0	0	0	0	0	162.9343719	99.11504364	75.09532352	2.099999905	5.5	0	0	0	42	0
2	70	0	24.36	6.699262952	5.6	1.061017256	184	94	1	0	0	0	0	0	0	0	0	179.5366821	84.07079315	83.29134668	0.899999976	5.5	0	0	0	42	0
2	63	1	23.31	6.699262952	5.6	1.061017256	148	78	1	0	0	0	0	0	0	0	0	163.7065582	66.37168121	98.07778846	0.400000006	6.099999905	0	0	0	42	0
1	67	1	25.91	6.699262952	5.6	1.061017256	132	77	2	0	0	0	0	0	0	0	0	177.9922791	147.7876129	91.96763535	1.5	6	0	0	0	42	0
1	53	1	21.41	6.699262952	5.6	1.061017256	126	73	2	0	0	0	0	0	0	0	0	126.6409302	80.53097534	98.90797197	1.799999952	5.599999905	0	0	0	42	0
1	69	1	29.93	6.699262952	5.6	1.061017256	126	70	1	0	0	0	0	0	0	0	0	171.0424652	102.6548691	54.76071126	4.099999905	7.099999905	0	0	0	42	0
1	63	1	23.11	6.699262952	5.6	1.061017256	105	59	1	0	0	0	0	0	0	0	0	147.8764496	88.49557495	92.34808671	0.200000003	6	0	0	0	42	0
1	50	1	27.77	7.199208452	5.9	1.060110212	116	69	1	0	0	0	0	0	0	0	0	150.1930542	209.7345123	101.6756283	1.100000024	5.900000095	0	0	0	42	0
1	65	1	29.24	7.699153108	6.2	1.059322112	130	68	2	0	1	0	0	0	1	0	0	184.9420929	299.1150513	33.82856311	2.799999952	8.800000191	0	0	0	42	0
1	48	1	22.22	4.999449938	4.6	1.058308624	102	59	2	0	0	0	0	0	0	0	0	183.783783	115.9292068	92.64487963	1	6.300000191	0	0	0	42	0
1	62	1	29.09	8.699043263	6.8	1.058020343	114	69	2	0	1	0	0	0	1	0	0	208.1081085	425.6637268	106.1619671	2.299999952	5.300000191	0	0	0	42	0
1	59	1	22.89	9.698933424	7.4	1.056989257	126	63	1	0	0	1	0	0	0	0	0	217.374527	149.5575256	105.8572238	1.299999952	4	0	0	0	42	0
1	58	1	18.69	5.999340094	5.2	1.056593888	112	68	3	0	0	0	0	0	0	0	0	155.2123566	71.68141937	99.82813913	0.899999976	4.199999809	0	0	0	42	0
1	61	1	24.4	5.999340094	5.2	1.056593888	120	79	1	0	0	0	0	0	0	0	0	203.4748993	334.5132751	90.70026368	3.400000095	5.5	0	0	0	42	0
2	54	1	25.18	5.999340094	5.2	1.056593888	100	65	1	0	0	0	0	0	0	0	0	172.5868683	163.7168121	100.6639855	1.399999976	5.099999905	0	0	0	42	0
1	78	1	22.26	6.499285172	5.5	1.055935852	135	64	1	0	0	0	0	0	0	0	0	155.5984497	243.3628387	83.29324884	1.299999952	5.400000095	0	1	1	42	0
1	62	1	28.97	6.499285172	5.5	1.055935852	109	69	2	0	0	0	0	0	0	1	0	147.4903564	138.0531006	98.01101797	4.400000095	4.300000191	0	0	0	42	0
1	61	1	20.67	6.499285172	5.5	1.055935852	104	70	3	0	0	0	0	0	0	0	0	181.4671783	275.2212524	95.54389562	5.699999809	3.900000095	0	0	0	42	0
1	49	1	27.44	6.499285172	5.5	1.055935852	69	114	2	1	0	0	0	0	1	1	0	173.7451782	277.8760986	93.99333304	0.699999988	6.099999905	0	0	0	42	0
1	53	1	25.04	6.499285172	5.5	1.055935852	119	72	2	0	0	0	0	0	0	0	0	175.6756744	104.4247818	113.7734895	0.699999988	5.099999905	0	0	0	42	0
1	55	1	28.63	6.999230255	5.8	1.055372475	150	94	1	0	0	0	0	0	0	1	0	224.3243256	123.8938065	100.8125625	2	4.699999809	1	0	1	42	0
2	66	1	24.9	6.999230255	5.8	1.055372475	168	82	2	0	0	0	0	0	0	1	0	163.3204651	154.8672638	92.8433694	2.200000048	2.799999952	0	0	0	42	0
2	50	1	26.92	7.499174906	6.1	1.05488464	125	78	1	0	0	0	0	0	0	0	0	222.7799225	93.80531311	82.44846239	0.699999988	8.600000381	0	0	0	42	0
1	62	1	22.85	9.998899878	7.6	1.053180944	140	71	1	0	0	0	0	0	0	0	1	159.8455658	148.6725616	83.96743762	3	6	0	0	0	42	0
2	60	1	21.64	14.49840516	10.3	1.051599707	136	77	1	0	0	1	0	0	0	0	1	420.4633179	500	109.2022559	18.29999924	3.200000048	0	0	0	42	0
2	48	1	24.42	4.799472161	4.5	1.051363014	111	66	1	0	0	0	0	0	0	0	0	161.3899689	191.1504364	121.517216	1.700000048	3.799999952	0	0	0	42	0
1	57	1	27.14	5.29941724	4.8	1.051054589	111	64	1	0	0	0	0	0	0	0	0	154.8262634	79.64601898	96.21941082	3.900000095	3.5	0	0	0	49	1
2	63	1	20.51	5.29941724	4.8	1.051054589	135	68	1	1	0	0	0	0	0	1	0	200	153.0973511	82.38999313	0.5	4.599999905	0	0	0	42	0
2	76	1	26.48	5.29941724	4.8	1.051054589	156	87	1	0	0	0	0	0	0	0	0	196.5251007	96.46017456	71.62394919	0.800000012	3.599999905	0	0	0	42	0
1	54	1	24.38	5.799361892	5.1	1.050799401	112	66	1	0	0	0	0	0	0	0	0	173.7451782	61.06194687	96.61905023	0.800000012	6.699999809	0	0	0	42	0
1	49	1	28.35	5.799361892	5.1	1.050799401	136	85	2	0	0	0	0	0	0	0	0	133.9768372	221.2389374	113.0049895	2.799999952	4.599999905	0	0	0	42	0
1	80	0	24.5	6.299306976	5.4	1.050584886	138	87	2	0	0	0	1	0	1	0	0	146.7181549	106.1946869	59.52525474	1.200000048	5.199999809	1	0	1	49	1
2	51	1	26.95	6.299306976	5.4	1.050584886	113	62	1	0	0	0	0	0	0	0	0	209.2664185	137.1681366	105.1894729	4.400000095	3.900000095	0	0	0	42	0
1	68	1	20.29	6.299306976	5.4	1.050584886	107	70	1	0	0	0	0	0	0	0	0	144.4015503	100.8849564	88.35280568	0.699999988	4.900000095	0	0	0	42	0
1	61	1	20.66	6.299306976	5.4	1.050584886	179	91	2	0	0	0	0	0	0	1	0	207.335907	55.75221252	104.3069161	0.899999976	6.300000191	0	0	0	42	0
1	62	1	20.69	6.299306976	5.4	1.050584886	119	67	2	1	0	0	0	0	0	1	0	168.3397675	36.28318405	106.0037112	0.200000003	3.700000048	0	0	0	42	0
2	60	1	24.62	6.799252053	5.7	1.050401986	141	83	2	0	0	0	0	0	0	0	0	172.5868683	86.72566223	75.36337554	0.600000024	7.699999809	0	0	0	42	0
2	70	1	26.43	6.799252053	5.7	1.050401986	169	79	1	1	0	0	0	0	0	1	0	202.3166046	261.0619507	88.53007174	1.899999976	4.199999809	0	0	0	42	0
2	51	1	23.4	6.799252053	5.7	1.050401986	105	60	1	0	0	0	0	0	0	0	0	196.9111938	179.6460114	108.0237136	0.800000012	4.300000191	0	0	0	42	0
2	46	1	17.64	6.799252053	5.7	1.050401986	129	78	1	0	0	0	0	0	0	0	0	188.8030853	69.02655029	85.92899388	0.200000003	5.5	0	0	0	42	0
2	58	1	24.47	6.799252053	5.7	1.050401986	107	65	1	0	0	0	1	0	0	0	0	223.9382324	227.4336243	97.05609967	2.900000095	4.099999905	0	0	0	42	0
1	66	1	24.05	6.799252053	5.7	1.050401986	129	86	1	0	0	0	0	0	0	1	0	166.0231628	131.8584137	98.58874682	0.899999976	5.699999809	0	0	0	42	0
1	56	1	25.01	6.799252053	5.7	1.050401986	99	66	2	0	0	0	0	0	0	0	0	114.2857132	106.1946869	73.40399038	1.100000024	5	0	0	0	42	0
1	52	1	29.92	6.799252053	5.7	1.050401986	120	79	3	0	0	0	0	0	0	0	0	183.783783	134.5132751	113.0473192	0.5	4.800000191	0	0	0	42	0
1	59	1	20.23	6.799252053	5.7	1.050401986	83	57	2	0	0	0	0	0	0	0	0	219.6911163	500	97.39581867	5.199999809	7.599999905	0	0	0	42	0
1	59	1	21.66	7.299196709	6	1.050244131	162	88	1	1	0	0	1	0	0	1	0	226.6409302	154.8672638	69.1508539	3.900000095	7.900000095	0	0	0	42	0
1	69	1	28.02	7.299196709	6	1.050244131	170	85	1	1	0	0	0	0	0	1	0	221.2355194	254.8672485	92.96587376	4.599999905	6	0	0	0	42	0
1	50	1	26.43	7.299196709	6	1.050244131	123	69	2	0	1	0	0	0	0	0	0	167.5675659	66.37168121	99.37239799	0.300000012	4.599999905	0	0	0	42	0
2	46	1	26.21	7.799142209	6.3	1.050106666	121	76	1	0	0	0	0	0	0	0	1	144.7876434	54.86725616	106.3023777	1.399999976	5.300000191	0	0	0	42	0
1	62	1	26.76	8.799032364	6.9	1.049878578	179	67	1	0	0	0	0	0	0	1	0	164.8648682	224.7787628	90.47335053	3	5	0	0	0	42	0
2	51	1	24.99	21.29765721	14.4	1.048835675	92	62	1	0	1	1	0	0	1	1	1	254.8262634	112.3893814	71.18727173	2.700000048	6.599999905	0	0	0	42	0
2	76	1	24.7	17.09811839	11.9	1.046973142	135	82	1	1	0	1	0	0	0	1	0	247.4903564	278.7610474	85.52819516	7.199999809	5.300000191	1	0	1	42	0
2	63	1	23.75	14.59839341	10.4	1.046779967	166	96	1	0	0	1	0	0	0	1	1	183.0115814	207.0796509	75.12905495	1.700000048	5.5	0	0	0	42	0
1	70	1	17.86	7.599164007	6.2	1.045564668	99	56	2	0	0	0	0	0	0	0	0	130.1158295	85.84070587	94.91242119	0.300000012	2.299999952	0	0	0	42	0
2	65	1	21.38	7.099218929	5.9	1.045386383	149	85	1	1	1	1	0	0	1	1	1	198.0695038	198.2300873	98.29626524	1.899999976	4.599999905	1	0	1	42	0
1	51	1	19.45	7.099218929	5.9	1.045386383	105	57	2	0	0	0	0	0	0	0	0	203.8610077	469.0265503	103.025878	4.400000095	5.199999809	0	0	0	42	0
1	47	1	27.48	7.099218929	5.9	1.045386383	151	95	2	0	0	0	0	0	0	0	0	160.6177673	500	110.9782837	9.699999809	4.300000191	0	0	0	42	0
1	62	1	21.79	7.099218929	5.9	1.045386383	95	62	3	0	0	0	0	0	0	0	0	156.3706512	76.10619354	99.94400016	1	3.599999905	0	0	0	42	0
1	63	1	20.4	7.099218929	5.9	1.045386383	139	85	1	0	0	0	0	0	0	0	0	181.8532867	92.92035675	92.64981203	1.5	3.799999952	0	0	0	42	0
2	74	1	24.45	7.099218929	5.9	1.045386383	114	61	1	0	0	0	0	0	0	0	0	186.1003876	234.5132751	83.78925966	0.800000012	5.400000095	0	0	0	42	0
2	52	1	23	7.099218929	5.9	1.045386383	101	59	1	0	0	0	0	0	0	0	0	168.7258759	131.8584137	101.6860762	0.800000012	3.700000048	0	0	0	42	0
1	73	1	17.32	6.599274273	5.6	1.045181228	114	63	1	0	0	0	0	0	0	1	0	149.4208527	70.79646301	56.38788443	0.400000006	4.199999809	0	0	0	42	0
1	68	1	19.95	6.599274273	5.6	1.045181228	141	89	2	0	0	0	0	0	0	0	0	186.1003876	46.0177002	94.6093689	3.099999905	5.699999809	0	0	0	42	0
2	45	1	26.29	6.599274273	5.6	1.045181228	145	85	3	0	0	0	0	0	0	0	0	145.1737518	89.38053131	96.74879601	1.299999952	3.799999952	0	0	0	42	0
1	63	1	17.28	6.599274273	5.6	1.045181228	142	83	1	0	0	0	0	0	0	0	0	130.5019379	142.4778748	53.96627002	0.899999976	4.300000191	0	0	0	42	0
1	70	0	21.68	6.099329195	5.3	1.04494247	134	74	1	0	0	0	0	0	0	0	0	167.1814728	58.40707779	95.53863348	0.600000024	5.199999809	0	0	0	42	0
1	63	1	18.51	6.099329195	5.3	1.04494247	139	87	3	0	0	0	0	0	0	0	0	201.1583099	122.1238937	95.52722483	0.600000024	3.5	0	0	0	42	0
2	59	1	25.4	6.099329195	5.3	1.04494247	171	94	1	0	0	0	0	0	0	0	0	193.4362946	228.3185883	92.92163517	2.799999952	4.400000095	0	0	0	42	0
2	48	1	23.96	6.099329195	5.3	1.04494247	119	79	1	0	0	0	1	0	0	0	0	195.3667908	171.6814117	104.5838187	1.899999976	4.5	0	0	0	42	0
2	47	1	25.03	6.099329195	5.3	1.04494247	124	80	2	0	0	0	0	0	0	0	0	183.0115814	98.23008728	83.65294051	3.099999905	5.300000191	0	0	0	42	0
2	50	1	23.52	5.599384118	5	1.044661216	105	64	1	0	0	0	0	0	0	0	0	144.0154419	55.75221252	31.33194519	0.800000012	4.5	0	0	0	42	0
2	65	1	26.58	5.599384118	5	1.044661216	110	59	2	0	0	0	0	0	0	0	0	232.4324341	153.9822998	28.34524904	1.5	4.199999809	0	0	0	42	0
2	49	1	28.89	5.599384118	5	1.044661216	107	74	1	0	0	0	0	0	0	0	0	145.1737518	118.5840683	101.0372861	2.799999952	4.599999905	0	0	0	42	0
1	58	1	24.53	5.599384118	5	1.044661216	110	60	1	0	0	0	0	0	0	0	0	160.2316589	159.292038	99.29323749	1	3.799999952	0	0	0	42	0
1	65	1	25.35	5.599384118	5	1.044661216	101	59	1	0	0	0	0	0	0	0	0	150.5791473	138.0531006	100.0229326	2	4.300000191	0	0	0	42	0
1	63	1	25.11	5.099439039	4.7	1.044325013	115	72	2	0	0	0	0	0	0	0	0	148.2625427	123.8938065	94.31828203	0.800000012	3.099999905	0	0	0	42	0
2	59	1	20.99	5.099439039	4.7	1.044325013	158	89	1	1	0	0	0	0	0	1	0	149.0347443	78.76106262	80.29787189	0.400000006	4	0	0	0	42	0
2	63	1	24.63	5.099439039	4.7	1.044325013	110	70	1	0	0	0	0	0	0	0	0	193.822403	185.8407135	65.0505021	1.200000048	5.900000095	0	0	0	42	0
2	53	0	26.99	5.099439039	4.7	1.044325013	110	75	3	0	0	0	0	0	0	0	0	200.3861084	104.4247818	77.03439455	1.799999952	5.199999809	0	0	0	42	0
2	56	1	17.32	5.099439039	4.7	1.044325013	118	65	2	0	0	0	0	0	0	0	0	149.8069458	107.0796432	92.415939	1.299999952	6.800000191	0	0	0	42	0
1	74	1	22.52	5.099439039	4.7	1.044325013	140	77	1	0	0	0	0	0	0	0	0	142.4710388	58.40707779	93.95904423	2.700000048	4.5	0	0	0	42	0
2	51	1	26.21	4.099548882	4.1	1.043407707	121	63	2	0	0	0	0	0	0	0	0	180.6949768	176.1062012	96.80723493	1.399999976	4.099999905	0	0	0	42	0
2	49	1	33.6	7.89913131	6.4	1.041277526	120	74	1	0	0	0	0	0	0	0	0	161.3899689	100	109.7696325	3.700000048	3.200000048	0	0	0	42	0
2	48	1	29.97	7.399185805	6.1	1.040819497	119	77	3	1	0	0	1	0	0	1	0	180.6949768	187.6106262	110.61686	1.100000024	5	1	0	1	42	0
1	47	1	23.18	7.399185805	6.1	1.040819497	127	88	2	0	0	0	0	0	0	0	0	152.1235504	500	122.7721832	10.89999962	4.900000095	0	0	0	42	0
1	83	1	20.03	7.399185805	6.1	1.040819497	136	78	1	0	0	0	0	0	0	0	0	175.2895813	114.1592941	80.33112358	0.5	5.5	0	0	0	42	0
1	67	1	19.21	7.399185805	6.1	1.040819497	137	83	2	0	0	0	0	0	0	0	0	206.9498138	284.0708008	90.13194484	0.899999976	7.800000191	0	0	0	42	0
1	69	1	21.7	7.399185805	6.1	1.040819497	119	62	3	0	0	0	0	0	0	0	0	172.9729767	141.592926	79.59945346	0.800000012	4.800000191	0	0	0	42	0
1	46	1	21.33	7.399185805	6.1	1.040819497	125	67	1	0	0	0	0	0	0	0	0	209.6525116	118.5840683	99.72824632	0.5	4.800000191	0	0	0	42	0
1	59	1	21.48	7.399185805	6.1	1.040819497	151	91	1	0	1	0	0	0	1	0	0	133.2046356	120.353981	88.51140284	1.600000024	7.300000191	0	0	0	42	0
1	66	1	22.39	6.899241154	5.8	1.040295711	102	61	1	0	0	0	0	0	0	0	0	161.3899689	54.86725616	95.35408559	63.70000076	2.599999905	0	0	0	42	0
1	67	1	22.05	6.899241154	5.8	1.040295711	116	76	2	0	0	0	0	0	0	0	0	118.9189224	64.60176849	79.82180994	0.699999988	5.099999905	0	0	0	42	0
1	65	1	18.64	6.899241154	5.8	1.040295711	120	80	1	0	0	0	0	0	0	0	0	191.8918915	136.2831879	91.20808138	2	5	0	0	0	42	0
2	60	1	25.21	6.899241154	5.8	1.040295711	137	73	1	0	0	0	0	0	0	0	0	221.6216278	225.6637115	92.98333736	1.200000048	3.900000095	0	0	0	42	0
2	59	0	22.37	6.399296071	5.5	1.03969067	140	90	1	0	0	0	0	0	0	0	0	262.1621704	261.0619507	81.96507013	4.300000191	4.800000191	0	0	0	42	0
1	56	1	20.7	6.399296071	5.5	1.03969067	108	68	2	0	0	0	0	0	0	0	0	162.9343719	196.4601746	105.1336312	1.5	4.599999905	0	0	0	42	0
2	54	1	23.32	6.399296071	5.5	1.03969067	139	76	3	0	0	0	0	0	0	0	0	213.8996124	150.4424744	66.84804521	1.100000024	6.099999905	0	0	0	42	0
1	64	1	21.83	6.399296071	5.5	1.03969067	93	61	2	0	0	0	0	0	0	0	0	174.9034729	68.14159393	96.34791671	0.5	5.199999809	0	0	0	42	0
1	59	1	20.46	6.399296071	5.5	1.03969067	118	66	2	0	0	0	0	0	0	0	0	134.3629303	95.5752182	103.8358546	0.100000001	6.099999905	0	0	0	42	0
1	50	1	20.2	6.399296071	5.5	1.03969067	101	59	2	0	0	0	0	0	0	0	0	133.2046356	137.1681366	97.5464087	1.399999976	4.699999809	0	0	0	42	0
2	59	1	21.53	5.899350993	5.2	1.038983972	108	62	3	0	0	0	0	0	0	0	0	149.4208527	69.02655029	100.3026669	4.900000095	3.299999952	1	0	1	42	0
1	53	1	22.29	5.899350993	5.2	1.038983972	137	89	1	1	0	0	0	0	0	1	0	161.776062	174.3362885	95.79921077	1	5	1	0	1	42	0
2	50	1	25.95	5.899350993	5.2	1.038983972	105	70	1	0	0	0	0	0	0	0	0	207.335907	235.3982239	107.049573	2.400000095	4	1	0	1	42	0
1	52	1	20.59	5.899350993	5.2	1.038983972	133	77	1	0	0	0	0	0	0	0	0	189.1891937	88.49557495	102.6601455	0.5	5.300000191	0	0	0	42	0
1	92	1	21.98	5.899350993	5.2	1.038983972	136	63	1	0	0	0	0	0	0	0	0	213.5135193	67.25663757	67.24828285	1.299999952	4.099999905	0	0	0	42	0
2	49	1	24.75	5.899350993	5.2	1.038983972	145	88	1	0	0	0	0	0	0	0	0	180.6949768	86.72566223	95.28490999	0.400000006	3.5	0	0	0	42	0
1	51	1	20.65	5.899350993	5.2	1.038983972	115	75	1	0	0	0	0	0	0	0	0	158.3011627	81.4159317	117.1800581	6	3.599999905	0	0	0	42	0
1	60	1	21.95	5.399405917	4.9	1.038147648	103	64	2	0	0	0	0	0	0	0	0	122.7799225	80.53097534	36.83554831	1.700000048	6.300000191	0	0	0	42	0
1	45	1	23.42	5.399405917	4.9	1.038147648	131	82	3	0	0	0	0	0	0	0	0	151.7374573	102.6548691	90.36926741	0.899999976	3.900000095	0	0	0	42	0
2	46	1	25	5.399405917	4.9	1.038147648	150	86	1	1	0	0	0	0	0	1	0	209.2664185	223.0088501	105.2442166	1.100000024	4	0	0	0	42	0
2	47	1	18.57	5.399405917	4.9	1.038147648	100	72	1	0	0	0	0	0	0	0	0	142.8571472	346.9026489	111.3226954	1.200000048	3.5	0	0	0	42	0
1	63	0	21.18	5.399405917	4.9	1.038147648	123	85	3	0	0	0	0	0	0	0	0	193.0502014	91.15044403	89.16667276	8.100000381	6.599999905	0	0	0	42	0
2	47	1	28.34	5.399405917	4.9	1.038147648	111	80	1	0	0	0	0	0	0	0	0	200.3861084	151.3274384	103.8857461	1	5.300000191	0	0	0	42	0
2	61	1	23.14	8.199097764	6.6	1.037335243	115	61	1	1	1	0	0	0	1	1	0	149.4208527	60.17699051	92.33245399	1.100000024	4.5	0	0	0	42	0
2	50	1	29.8	4.899461261	4.6	1.037142519	107	65	1	0	0	0	0	0	0	0	0	142.0849457	76.9911499	92.9004293	0.899999976	4.699999809	0	0	0	42	0
2	60	1	18.81	4.899461261	4.6	1.037142519	126	84	2	0	0	0	0	0	0	0	0	173.7451782	246.9026489	76.85551653	1.5	4.400000095	0	0	0	42	0
1	66	1	19.8	4.899461261	4.6	1.037142519	111	70	2	0	0	0	0	0	0	0	0	167.5675659	74.33628082	88.09952352	0.699999988	4.699999809	0	0	0	42	0
2	58	1	22.3	4.899461261	4.6	1.037142519	94	55	1	0	0	0	0	0	0	0	0	173.7451782	74.33628082	101.2632516	0.300000012	3.700000048	0	0	0	42	0
2	54	1	26.41	7.699153108	6.3	1.036643747	103	67	1	0	0	0	0	0	0	0	0	236.6795349	316.8141479	92.85255617	3.700000048	6.199999809	0	0	0	42	0
1	52	1	20.59	7.699153108	6.3	1.036643747	91	58	1	0	0	0	0	0	0	0	0	155.5984497	99.11504364	104.5033336	5.300000191	4	0	0	0	42	0
1	53	0	19.84	7.199208452	6	1.035857331	135	84	1	0	0	0	0	0	0	0	0	204.2471008	176.1062012	97.55342256	1	3.900000095	0	0	0	42	0
2	60	1	27.07	6.699262952	5.7	1.034954882	153	91	1	0	0	0	0	0	0	1	0	186.486496	174.3362885	99.72522005	3	5.099999905	0	0	0	42	0
2	66	0	25.67	6.699262952	5.7	1.034954882	111	61	1	0	0	0	0	0	0	1	0	253.2818604	215.0442505	90.80829356	1.799999952	4.599999905	0	0	0	42	0
1	52	1	25.38	6.699262952	5.7	1.034954882	139	94	2	0	0	0	0	0	0	1	0	188.8030853	154.8672638	98.49846353	2.700000048	4.300000191	0	0	0	42	0
2	58	1	24.12	6.699262952	5.7	1.034954882	113	67	1	0	0	0	0	0	0	0	0	183.783783	87.61061859	26.76276685	1	2.900000095	0	0	0	42	0
2	53	1	22.67	6.699262952	5.7	1.034954882	113	66	1	0	0	0	0	0	0	0	0	176.8339844	81.4159317	100.5812287	1.899999976	4.400000095	0	0	0	42	0
1	68	1	23.43	6.699262952	5.7	1.034954882	153	84	2	0	0	0	0	0	0	0	0	147.8764496	130.9734497	85.3207402	0.800000012	7.5	0	0	0	42	0
1	66	1	31.75	6.699262952	5.7	1.034954882	147	81	3	0	0	1	0	0	1	0	0	164.4787598	174.3362885	95.12004957	0.100000001	5.099999905	0	0	0	42	0
1	56	1	21.12	6.199317875	5.4	1.033908918	131	84	2	0	0	0	0	0	0	0	0	154.440155	100	96.89769469	0.200000003	4.699999809	0	1	1	42	0
1	64	1	26.47	6.199317875	5.4	1.033908918	115	61	1	0	0	0	0	0	0	0	0	127.4131317	88.49557495	103.6806154	12.80000019	4.300000191	0	0	0	42	0
1	47	1	21.39	6.199317875	5.4	1.033908918	115	72	1	0	0	0	0	0	0	0	0	173.3590698	119.4690247	101.5414232	1.100000024	4.800000191	0	0	0	42	0
1	52	1	20.44	6.199317875	5.4	1.033908918	140	96	2	0	0	0	0	0	0	1	0	167.9536743	346.9026489	102.3636456	2.400000095	4.800000191	0	0	0	42	0
2	48	1	27.74	13.09855945	9.6	1.033498458	105	67	1	0	0	1	0	0	0	0	1	211.5830078	192.9203491	115.3334758	2.200000048	3.900000095	0	0	0	42	0
1	64	0	25.69	5.699373219	5.1	1.032682228	153	63	1	1	0	0	0	0	0	1	0	238.6100464	88.49557495	49.90875492	8.800000191	5.800000191	0	0	0	42	0
1	73	1	20.8	5.699373219	5.1	1.032682228	141	88	1	1	0	0	0	0	0	1	0	179.9227753	85.84070587	49.32692254	2.299999952	10.69999981	0	0	0	42	0
1	61	1	27.24	5.699373219	5.1	1.032682228	145	92	2	0	0	0	0	0	0	1	0	228.1853333	327.4336243	90.15769047	1.799999952	5.900000095	0	0	0	42	0
1	61	1	23.39	5.699373219	5.1	1.032682228	116	75	3	0	0	0	0	0	0	0	0	151.7374573	135.3982239	94.06341896	0.699999988	4.400000095	0	0	0	42	0
1	46	1	21.92	5.699373219	5.1	1.032682228	115	76	1	0	0	0	0	0	0	0	0	150.5791473	95.5752182	103.8930647	0.699999988	5.599999905	0	0	0	42	0
2	66	1	24.82	5.699373219	5.1	1.032682228	117	68	1	1	0	0	0	0	0	1	0	143.6293488	96.46017456	92.42154929	0.300000012	5.5	0	0	0	42	0
1	45	1	29.9	9.798922525	7.6	1.032117393	128	81	1	0	0	0	0	0	0	0	0	171.8146667	149.5575256	111.9734971	9.5	4.900000095	0	0	0	42	0
2	48	1	23.87	5.199428139	4.8	1.031223352	113	75	1	0	0	0	0	0	0	0	0	173.3590698	84.95574951	111.5135983	1.200000048	2.900000095	0	1	1	42	0
2	62	1	18.17	5.199428139	4.8	1.031223352	102	61	1	0	0	0	0	0	0	0	0	152.1235504	153.0973511	97.7855842	0.600000024	2.900000095	0	0	0	42	0
2	65	1	27.9	12.89858125	9.5	1.03064972	129	66	1	0	0	0	0	0	0	1	1	175.6756744	115.9292068	102.1971248	0.699999988	3.799999952	0	0	0	42	0
1	54	1	18.51	6.499285172	5.6	1.029345133	103	70	2	0	0	0	0	0	0	0	0	156.7567596	238.0531006	95.41513892	2.200000048	5.099999905	0	0	0	42	0
1	62	1	28.08	6.499285172	5.6	1.029345133	135	63	2	1	0	0	0	0	0	1	0	176.447876	132.7433624	74.17733328	1.700000048	4.900000095	0	0	0	42	0
1	60	1	26.85	6.499285172	5.6	1.029345133	140	89	1	1	0	0	0	0	0	1	0	216.9884186	171.6814117	84.1986731	2.299999952	5.400000095	0	0	0	42	0
1	68	1	28.79	6.499285172	5.6	1.029345133	140	88	1	1	0	0	0	0	0	1	0	153.2818604	261.9468994	93.79302976	2.299999952	6.900000095	0	0	0	42	0
2	70	1	25.84	7.799142209	6.4	1.028096785	132	57	1	0	0	0	0	0	1	1	1	216.6023254	110.6194687	78.29766057	1.700000048	4.199999809	1	0	1	42	0
2	73	0	23.56	7.799142209	6.4	1.028096785	136	74	1	1	0	0	0	0	0	1	1	215.4440155	146.9026489	75.19610266	3.200000048	6.699999809	0	0	0	42	0
1	57	1	23.24	5.999340094	5.3	1.027812248	124	69	2	0	0	0	0	0	0	1	0	143.6293488	227.4336243	84.2128575	1.5	7.199999809	0	0	0	42	0
1	56	1	25.05	5.999340094	5.3	1.027812248	130	90	2	0	0	0	0	0	0	1	0	177.6061859	88.49557495	94.36809391	2.599999905	6.199999809	0	0	0	42	0
1	51	1	23.92	5.999340094	5.3	1.027812248	141	85	2	0	0	0	0	0	0	1	0	181.0810852	474.3362732	98.18590503	6.199999809	6.400000095	0	0	0	42	0
1	46	1	23.28	5.999340094	5.3	1.027812248	100	64	1	0	0	0	0	0	0	0	0	148.2625427	153.0973511	106.7087622	1.200000048	5.599999905	0	0	0	42	0
2	53	1	25.08	5.999340094	5.3	1.027812248	112	71	1	0	0	0	0	0	0	0	0	184.9420929	98.23008728	104.5553158	0.400000006	4.599999905	0	0	0	42	0
2	49	1	26.67	12.69860305	9.4	1.027727666	128	83	1	0	0	0	0	0	0	0	0	265.2509766	385.8406982	106.6129384	3.400000095	3.900000095	0	0	0	42	0
1	52	1	30.8	12.19865839	9.1	1.026909537	144	97	2	0	0	0	0	0	0	1	0	229.3436279	363.7168274	103.3839559	8.600000381	6.099999905	0	0	0	42	0
1	45	1	27.01	5.499395017	5	1.026006533	133	87	2	0	0	0	0	0	0	1	0	199.6139069	500	79.30086712	10.80000019	7.5	1	0	1	42	0
1	57	1	26.06	5.499395017	5	1.026006533	127	83	1	0	0	0	0	0	0	1	0	177.6061859	60.17699051	39.08498192	1.200000048	5.900000095	0	0	0	42	0
2	58	1	29.69	5.499395017	5	1.026006533	142	86	1	0	0	0	0	0	0	0	0	190.3474884	207.9645996	98.77978995	1.700000048	4.699999809	0	0	0	42	0
2	63	1	21.57	5.499395017	5	1.026006533	110	70	1	0	0	0	0	0	0	0	0	108.8803101	113.2743378	91.22019025	0.300000012	3.5	0	0	0	42	0
2	45	1	28.7	5.499395017	5	1.026006533	154	85	1	0	0	0	0	0	0	0	0	188.4169922	60.17699051	106.7513939	0.200000003	3.900000095	0	0	0	42	0
1	59	0	22.55	6.799252053	5.8	1.025218947	150	93	2	1	0	0	0	0	1	1	0	188.0308838	57.52212524	93.72304177	0.300000012	5	1	0	1	42	0
1	78	0	21.34	6.799252053	5.8	1.025218947	162	86	1	1	0	0	0	0	0	0	0	167.5675659	47.7876091	90.37767079	0.800000012	4	0	0	0	42	0
1	74	1	20.34	6.799252053	5.8	1.025218947	132	54	1	0	0	1	0	0	0	0	0	126.2548294	99.11504364	77.8417514	3.299999952	4.300000191	0	0	0	42	0
2	52	1	25.2	6.799252053	5.8	1.025218947	128	73	1	0	0	0	0	0	0	0	0	188.4169922	92.03540039	101.0113094	1	4.199999809	0	0	0	42	0
1	66	1	24.78	6.799252053	5.8	1.025218947	123	61	2	0	0	0	0	0	0	0	0	196.5251007	81.4159317	98.0664451	0.5	4.599999905	0	0	0	42	0
1	47	1	27.75	4.999449938	4.7	1.023848032	121	72	2	0	0	0	0	0	0	1	0	129.7297363	140.707962	107.7830507	1.399999976	5.199999809	0	1	1	42	0
1	57	1	20.04	6.299306976	5.5	1.023445488	123	70	1	0	0	0	0	0	0	0	0	147.104248	180.5309753	99.46429906	1.799999952	4.400000095	0	0	0	42	0
1	51	1	24.31	6.299306976	5.5	1.023445488	127	87	1	0	0	0	0	0	0	0	0	194.9806976	148.6725616	103.9288638	2.200000048	5.5	0	0	0	42	0
1	59	1	23.01	6.299306976	5.5	1.023445488	153	74	2	0	0	0	0	0	0	0	0	161.0038605	128.3185883	98.07667263	0.400000006	5.199999809	0	0	0	42	0
1	51	1	29.28	6.299306976	5.5	1.023445488	118	78	1	0	0	0	0	0	0	0	0	244.0154419	219.4690247	98.03735347	0.899999976	3.700000048	0	0	0	42	0
1	46	1	25.91	7.599164007	6.3	1.023180828	111	75	2	0	0	0	0	0	1	0	1	220.0772247	176.1062012	89.24875457	0.200000003	6.099999905	0	0	0	42	0
2	51	1	27.08	7.099218929	6	1.021470349	107	60	1	0	0	0	0	0	0	0	0	190.7335968	155.7522125	90.11595148	2.299999952	5.400000095	0	0	0	42	0
2	62	1	31.14	7.099218929	6	1.021470349	128	80	1	1	0	0	0	0	0	1	0	164.4787598	206.1946869	61.11018166	2	5.199999809	0	0	0	42	0
2	52	0	31.2	7.099218929	6	1.021470349	128	90	1	1	0	0	0	0	0	1	0	142.8571472	75.22123718	102.32092	2.599999905	4.699999809	0	0	0	42	0
1	72	1	22.57	7.099218929	6	1.021470349	114	64	1	0	0	0	0	0	0	0	0	212.7413177	232.7433624	72.18503244	1.899999976	6.599999905	0	0	0	42	0
1	46	1	24.16	5.799361892	5.2	1.021374056	131	85	1	0	0	0	0	0	0	0	0	134.7490387	83.18583679	102.7386761	14.5	6.099999905	0	0	0	42	0
1	61	1	31.24	5.799361892	5.2	1.021374056	131	84	3	0	0	0	0	0	0	0	0	148.2625427	92.03540039	93.50294399	1.299999952	5.5	0	0	0	42	0
1	45	1	23.69	5.799361892	5.2	1.021374056	127	76	1	0	0	0	0	0	0	0	0	127.0270309	106.1946869	98.23048323	0.699999988	4	0	0	0	42	0
1	61	1	21.55	5.799361892	5.2	1.021374056	112	76	1	0	0	0	0	0	0	0	0	132.8185272	86.72566223	61.34721038	0.200000003	6.300000191	0	0	0	42	0
2	78	1	18.71	5.799361892	5.2	1.021374056	178	82	1	0	0	0	0	0	0	0	0	120.8494186	73.45132446	80.53940152	0.400000006	5	0	0	0	42	0
2	60	0	20.01	5.799361892	5.2	1.021374056	118	78	2	0	0	0	0	0	0	0	0	262.1621704	158.407074	68.02183483	0.800000012	5.5	0	0	0	42	0
1	58	1	25.97	6.599274273	5.7	1.019507844	122	67	1	0	0	0	1	0	0	0	0	174.9034729	82.30088806	99.94835764	2	5.300000191	0	0	0	42	0
1	64	1	25.55	6.599274273	5.7	1.019507844	125	73	2	0	0	0	0	0	0	0	0	156.3706512	233.6283112	94.80281455	2.099999905	5.800000191	0	0	0	42	0
1	53	1	20.05	6.599274273	5.7	1.019507844	120	80	2	0	0	0	0	0	0	0	0	137.0656433	116.8141556	98.27481983	1	5.599999905	0	0	0	42	0
1	66	1	21.91	6.599274273	5.7	1.019507844	143	81	2	0	0	0	0	0	0	0	0	240.1544495	500	73.72418604	6.599999905	5.699999809	0	0	0	42	0
2	72	1	19.51	6.599274273	5.7	1.019507844	111	67	1	0	0	0	0	0	0	0	0	188.4169922	87.61061859	27.83082223	1.100000024	5.199999809	0	0	0	42	0
2	54	1	20.46	15.99824082	11.5	1.019320855	134	74	1	0	0	0	0	0	0	0	0	142.8571472	378.7610474	113.9410957	2.5	3.400000095	0	0	0	42	0
2	50	1	26.75	9.998899878	7.8	1.019048092	112	68	1	0	0	0	0	0	0	1	1	118.9189224	76.10619354	111.419322	1.399999976	3.900000095	0	0	0	42	0
1	63	1	25.52	5.29941724	4.9	1.018922753	109	62	1	0	0	0	0	0	0	0	0	181.0810852	218.5840759	75.98749329	0.800000012	5.599999905	1	0	1	42	0
2	47	1	24.87	5.29941724	4.9	1.018922753	101	53	1	0	0	0	0	0	0	0	0	123.1660233	138.9380493	107.6658279	1	6	0	0	0	42	0
1	46	1	19.85	5.29941724	4.9	1.018922753	131	79	2	0	0	0	0	0	0	0	0	184.9420929	111.504425	104.4016393	2.5	5.199999809	0	0	0	42	0
2	52	1	21.18	8.699043263	7	1.018623333	117	71	1	0	0	0	0	0	0	0	1	140.9266357	66.37168121	33.34607579	1	3.299999952	0	0	0	42	0
2	73	1	25.23	6.269310161	5.5	1.018571919	116	75	2	0	0	0	0	0	0	0	0	178.7644806	68.14159393	63.79091595	1.299999952	4.400000095	0	0	0	49	1
2	54	1	20.43	5.459399546	5	1.018544691	137	72	1	0	0	0	0	0	0	0	0	179.5366821	93.80531311	89.02989756	15.5	3.400000095	0	0	0	42	0
1	64	1	21.39	15.49829447	11.2	1.018418614	124	71	2	0	0	0	0	0	0	0	0	176.8339844	115.0442505	100.5912665	24.5	4.800000191	0	0	0	42	0
2	55	0	23.79	7.399185805	6.2	1.01804978	114	84	1	0	1	0	0	0	1	0	0	267.5675659	154.8672638	93.41750881	1	5	0	0	0	42	0
2	54	1	24.79	6.099329195	5.4	1.017233021	141	89	1	0	0	0	0	0	0	0	0	184.9420929	244.2477875	92.68014111	4.800000191	5.099999905	1	0	1	42	0
2	60	1	24.68	6.099329195	5.4	1.017233021	121	59	1	0	0	0	1	0	0	0	0	149.0347443	82.30088806	97.40171311	4.099999905	4.099999905	0	1	1	42	0
2	60	1	22.44	6.099329195	5.4	1.017233021	132	87	1	0	0	0	0	0	0	0	0	262.1621704	319.4690247	72.19258483	1.600000024	4.300000191	0	0	0	42	0
1	61	1	23.49	6.099329195	5.4	1.017233021	112	75	2	0	0	0	0	0	0	0	0	142.4710388	82.30088806	107.3934104	0.899999976	4.5	0	0	0	42	0
2	67	1	24.99	6.099329195	5.4	1.017233021	156	94	2	1	0	0	0	0	0	1	0	228.1853333	149.5575256	84.59153715	1.700000048	4.800000191	0	0	0	42	0
1	56	0	21.38	6.099329195	5.4	1.017233021	104	61	2	0	0	1	0	0	0	0	0	156.7567596	119.4690247	99.12857954	12.5	2.799999952	0	0	0	42	0
1	53	1	21.12	6.099329195	5.4	1.017233021	122	72	1	0	0	0	0	0	0	0	0	162.5482635	104.4247818	100.5543215	0.5	4.5	0	0	0	42	0
2	45	1	24.02	6.099329195	5.4	1.017233021	114	60	1	0	0	0	0	0	0	1	0	157.5289612	84.07079315	105.6402955	0.5	3.299999952	0	0	0	42	0
2	50	1	22.86	6.099329195	5.4	1.017233021	105	65	1	0	0	0	0	0	0	0	0	206.1776123	123.8938065	85.39331249	1.5	4.099999905	0	0	0	42	0
1	63	1	30.1	6.099329195	5.4	1.017233021	126	81	2	0	0	0	0	0	1	0	0	152.895752	106.1946869	86.05898469	2.299999952	6	0	0	0	42	0
2	58	1	22.04	4.799472161	4.6	1.015976325	135	87	1	0	0	0	0	0	0	0	0	171.8146667	63.71681213	82.25863697	0.800000012	4.400000095	0	0	0	42	0
2	47	1	25.78	4.799472161	4.6	1.015976325	111	74	1	0	0	0	0	0	0	0	0	172.5868683	71.68141937	91.54011398	0.200000003	5.099999905	0	0	0	42	0
2	47	1	22.48	4.799472161	4.6	1.015976325	108	66	3	0	0	0	0	0	0	0	0	140.1544342	88.49557495	107.0913841	0.300000012	2.799999952	0	0	0	42	0
1	50	1	25.99	4.799472161	4.6	1.015976325	118	73	3	0	0	0	0	0	0	0	0	94.59459686	107.0796432	113.489127	0.200000003	5.900000095	0	0	0	42	0
2	54	1	27.48	6.899241154	5.9	1.015938912	141	85	1	0	0	0	0	0	0	0	0	226.2548218	112.3893814	110.6570164	2.799999952	4.900000095	0	0	0	42	0
1	72	0	21.35	6.899241154	5.9	1.015938912	179	88	1	0	0	0	0	0	0	0	0	131.2741394	53.9822998	85.81395108	1.299999952	3.599999905	0	0	0	42	0
1	73	1	24.65	13.9984605	10.3	1.015337674	143	80	1	0	0	0	0	0	0	0	1	211.5830078	287.6106262	98.7863725	1.200000048	6	0	0	0	42	0
2	69	0	26.33	7.699153108	6.4	1.014916044	125	83	1	1	0	1	0	0	0	1	1	201.9305115	72.5663681	93.20854478	2.200000048	3.700000048	0	0	0	42	0
2	52	1	18.92	5.599384118	5.1	1.014564979	102	68	1	0	0	0	0	0	0	0	0	94.20849609	56.63716888	93.47040365	6.599999905	5.699999809	0	0	0	42	0
2	66	0	22.56	5.599384118	5.1	1.014564979	190	89	1	1	0	0	0	0	0	1	0	161.3899689	76.10619354	80.24431136	0.400000006	4.400000095	0	0	0	42	0
1	53	1	22.6	5.599384118	5.1	1.014564979	111	74	1	0	0	0	0	0	0	0	0	149.8069458	107.0796432	76.84786264	0.5	7.300000191	0	0	0	42	0
2	52	1	22.69	5.599384118	5.1	1.014564979	122	73	1	0	0	0	0	0	0	0	0	90.3474884	61.94690323	113.172279	0.100000001	3.099999905	0	0	0	42	0
1	63	0	22.5	5.599384118	5.1	1.014564979	123	70	1	0	0	0	0	0	0	0	0	131.2741394	115.0442505	96.09464185	0.5	5.800000191	0	0	0	42	0
2	56	1	20.17	5.599384118	5.1	1.014564979	119	69	1	0	0	0	0	0	0	0	0	176.0617828	92.92035675	107.1255565	0.600000024	2.900000095	0	0	0	42	0
2	58	1	22.64	5.599384118	5.1	1.014564979	117	66	1	0	0	0	0	0	0	0	0	192.2779999	265.4867249	99.96014653	2.099999905	3.599999905	0	0	0	42	0
2	47	1	26.71	5.599384118	5.1	1.014564979	106	61	1	0	0	0	0	0	0	0	0	211.9691162	132.7433624	111.8444828	0.400000006	5.599999905	0	0	0	42	0
1	64	1	17.23	15.59828442	11.3	1.01439061	150	82	1	0	0	1	0	0	0	0	1	127.4131317	93.80531311	104.369597	0.400000006	2.900000095	0	0	0	42	0
1	73	1	29.51	6.399296071	5.6	1.013509039	148	87	1	0	0	0	0	0	0	0	0	188.0308838	469.911499	88.42628106	2	6.199999809	0	1	1	42	0
1	47	1	22.94	6.399296071	5.6	1.013509039	114	74	1	0	0	0	0	0	0	0	0	197.2973022	81.4159317	104.1844318	1	7.400000095	0	0	0	42	0
1	51	1	27.95	6.399296071	5.6	1.013509039	133	83	2	0	0	0	0	0	0	0	0	182.2393799	194.6902618	101.353765	2.599999905	5	0	0	0	42	0
1	64	1	21.17	6.399296071	5.6	1.013509039	120	78	1	0	0	0	0	0	0	0	0	191.1196899	62.83185959	99.78385142	6.199999809	4.099999905	0	0	0	42	0
1	67	1	23.99	6.399296071	5.6	1.013509039	119	77	3	0	1	0	0	0	0	0	0	173.7451782	100	93.37643459	0.600000024	4.900000095	0	0	0	42	0
1	48	1	24.71	6.399296071	5.6	1.013509039	121	80	1	0	0	0	0	0	0	0	0	163.7065582	144.2477875	91.73290904	2.5	6.900000095	0	0	0	42	0
1	50	1	27.04	6.399296071	5.6	1.013509039	117	76	2	0	0	0	0	0	0	0	0	164.0926666	71.68141937	94.28790531	1.100000024	5.400000095	0	0	0	42	0
1	53	1	26.65	6.399296071	5.6	1.013509039	123	78	2	0	0	1	0	0	0	0	1	135.9073334	133.6283112	81.0908278	1.100000024	7.300000191	0	0	0	42	0
1	84	1	24.65	7.199208452	6.1	1.012689331	140	68	2	0	0	0	0	0	0	1	0	160.2316589	138.0531006	70.14828352	1.700000048	6.599999905	0	0	0	42	0
2	48	1	27.4	7.199208452	6.1	1.012689331	119	80	2	0	0	0	0	0	0	0	0	136.2934418	500	121.517216	3.900000095	2.5	0	0	0	42	0
1	52	1	32.42	7.199208452	6.1	1.012689331	134	95	1	1	1	0	0	0	0	1	0	143.2432404	295.5752258	108.5598615	1.899999976	6.900000095	0	0	0	42	0
2	62	1	24	14.59839341	10.7	1.012160675	135	70	1	0	0	1	0	0	0	0	1	164.4787598	161.9468994	102.5578026	2.5	4.599999905	0	0	0	42	0
1	67	1	19.57	7.999120411	6.6	1.012034465	111	63	2	0	0	0	0	0	0	1	0	193.4362946	59.29203415	77.11294913	1.100000024	4.300000191	0	0	0	42	0
2	45	1	34.48	7.999120411	6.6	1.012034465	127	78	1	0	0	0	0	0	1	0	0	124.3243256	373.4513245	120.4875383	4.400000095	2.799999952	0	0	0	42	0
1	76	1	21.6	5.099439039	4.8	1.011392114	135	78	1	1	0	0	1	0	0	1	0	174.9034729	77.87610626	93.74359077	0.100000001	3.299999952	1	0	1	42	0
2	46	1	26.19	5.099439039	4.8	1.011392114	119	63	1	0	0	0	0	0	0	0	0	156.3706512	500	97.67469343	7.599999905	3.799999952	0	0	0	42	0
2	50	1	22.67	5.099439039	4.8	1.011392114	122	78	3	0	0	0	0	0	0	0	0	154.440155	95.5752182	103.8874096	1.299999952	4.300000191	0	0	0	42	0
1	48	1	26.19	5.899350993	5.3	1.010682027	138	78	2	0	0	0	0	0	0	0	0	203.4748993	500	110.9919772	5.599999905	5.900000095	1	0	1	42	0
2	57	1	28.31	5.899350993	5.3	1.010682027	144	82	1	0	0	0	0	0	0	0	0	245.559845	177.8760986	104.4687369	0.899999976	3.599999905	0	0	0	42	0
1	48	1	27.69	5.899350993	5.3	1.010682027	139	84	2	1	1	0	0	0	1	1	0	175.2895813	293.8052979	99.52261894	1.299999952	5.5	0	0	0	42	0
2	49	1	21.88	5.899350993	5.3	1.010682027	114	72	1	0	0	0	0	0	0	0	0	124.7104263	65.48672485	109.696918	0.300000012	3.599999905	0	0	0	42	0
2	62	1	27.97	5.899350993	5.3	1.010682027	146	82	1	0	0	0	0	0	0	1	0	160.2316589	100	95.21703671	3.200000048	4.599999905	0	0	0	42	0
2	61	1	24.22	5.899350993	5.3	1.010682027	114	69	1	0	1	0	0	0	1	0	0	213.5135193	110.6194687	95.88825449	0.800000012	4.199999809	0	0	0	42	0
2	62	1	27.01	5.899350993	5.3	1.010682027	126	69	1	0	0	0	0	0	0	0	0	171.0424652	112.3893814	103.4496436	3.299999952	5.300000191	0	0	0	42	0
1	58	1	28.38	5.899350993	5.3	1.010682027	121	73	2	0	0	0	0	0	0	0	0	174.1312714	251.3274384	92.07782085	3.099999905	5	0	0	0	42	0
2	46	1	21.19	6.699262952	5.8	1.010142182	115	59	1	0	0	0	0	0	0	0	0	122.0077209	61.06194687	79.65317891	0.100000001	4.300000191	0	0	0	42	0
1	69	1	27.32	6.699262952	5.8	1.010142182	124	79	2	1	0	0	0	0	0	1	0	145.1737518	138.9380493	68.59248378	1.200000048	10.39999962	0	0	0	42	0
1	69	1	24	6.699262952	5.8	1.010142182	116	73	1	0	0	0	0	0	0	0	0	137.8378448	50.44247818	88.44100626	1	5.400000095	0	0	0	42	0
2	75	1	20.33	6.699262952	5.8	1.010142182	76	153	1	0	0	0	0	0	0	0	0	211.9691162	191.1504364	84.33430382	1.899999976	4	0	0	0	42	0
1	53	1	27.34	6.699262952	5.8	1.010142182	149	90	3	0	0	0	1	0	0	0	0	229.3436279	122.1238937	61.40210177	1	6.699999809	0	0	0	42	0
1	51	1	25.74	6.699262952	5.8	1.010142182	129	89	2	0	0	0	0	0	0	0	0	207.335907	270.7964478	97.74148669	1.700000048	6	0	0	0	42	0
1	59	1	21.35	6.699262952	5.8	1.010142182	126	76	1	0	0	0	0	0	0	0	0	201.1583099	155.7522125	62.55538138	0.800000012	4.699999809	0	0	0	42	0
2	50	1	21.07	7.499174906	6.3	1.009717908	86	57	1	0	0	0	0	0	1	0	0	166.4092712	67.25663757	101.5558666	1.799999952	2.099999905	0	1	1	42	0
2	52	1	30.36	7.499174906	6.3	1.009717908	132	77	1	0	1	0	0	0	0	0	0	205.0193024	316.8141479	80.501962	4.5	5.699999809	0	1	1	42	0
2	65	1	26.76	8.299086865	6.8	1.009375683	122	64	1	0	0	0	0	0	0	0	0	155.5984497	144.2477875	92.04419711	1.100000024	4.5	0	0	0	42	0
1	60	1	31.9	12.29864749	9.3	1.008333811	145	92	2	0	0	0	0	0	0	0	0	212.7413177	343.3628235	98.2585419	3.799999952	5.5	0	0	0	42	0
2	71	1	23.2	4.59949396	4.5	1.00755618	164	79	1	0	0	0	0	0	0	1	0	159.8455658	83.18583679	28.9513437	0.800000012	4.900000095	1	0	1	42	0
1	56	1	30.29	5.399405917	5	1.00735185	139	87	2	0	0	0	0	0	0	1	0	129.7297363	120.353981	79.71260308	0.699999988	7.5	1	0	1	42	0
2	74	0	19.58	5.399405917	5	1.00735185	114	67	1	0	0	0	0	0	0	1	0	193.0502014	96.46017456	86.40515433	0.300000012	2.400000095	0	1	1	42	0
2	51	1	20.22	5.399405917	5	1.00735185	93	61	1	0	0	0	0	0	0	0	0	142.4710388	87.61061859	67.98256904	10.80000019	4.699999809	0	0	0	42	0
1	58	1	28.82	5.399405917	5	1.00735185	131	76	2	0	0	0	0	0	0	0	0	168.7258759	298.2301025	99.88818627	2	8.199999809	0	0	0	42	0
1	58	1	21.95	5.399405917	5	1.00735185	128	82	1	0	0	0	0	0	0	0	0	126.6409302	60.17699051	37.8937694	1.799999952	5.099999905	0	0	0	42	0
1	51	1	25.97	5.399405917	5	1.00735185	152	88	1	0	0	0	0	0	0	0	0	214.671814	190.2654877	98.33486852	0.600000024	5.699999809	0	0	0	42	0
1	71	0	24.59	5.399405917	5	1.00735185	151	83	2	1	0	0	0	0	0	1	0	130.888031	149.5575256	72.79047594	9.5	7.199999809	0	0	0	42	0
2	54	1	27.07	5.399405917	5	1.00735185	116	76	3	0	0	0	0	0	0	0	0	201.5444031	92.03540039	92.50831012	1.700000048	4.400000095	0	0	0	42	0
2	46	1	25.05	5.399405917	5	1.00735185	110	77	1	0	0	0	0	0	0	0	0	195.7528992	189.3805237	106.9091972	1.100000024	3.099999905	0	0	0	42	0
1	64	1	24.77	6.199317875	5.5	1.007200305	105	66	2	0	0	0	0	0	0	0	0	242.8571472	134.5132751	99.71756515	0.300000012	6.199999809	0	1	1	42	0
2	54	0	29.28	6.199317875	5.5	1.007200305	194	97	1	0	0	0	0	0	0	0	0	170.6563721	130.088501	95.14841237	0.899999976	5.099999905	0	0	0	42	0
2	79	0	17.93	6.199317875	5.5	1.007200305	146	90	1	0	0	0	0	0	0	0	0	198.0695038	99.11504364	59.43439678	0.400000006	5.5	0	0	0	42	0
2	51	1	23.73	6.199317875	5.5	1.007200305	127	89	1	0	0	0	0	0	0	0	0	146.3320465	69.91150665	97.73102416	0.800000012	3.700000048	0	0	0	42	0
1	63	1	20.42	6.199317875	5.5	1.007200305	124	57	3	0	0	0	0	0	0	0	0	203.0888062	111.504425	83.49813762	0.600000024	5.400000095	0	0	0	42	0
1	45	1	23.81	6.199317875	5.5	1.007200305	119	79	2	0	0	0	0	0	0	0	0	201.5444031	302.6548767	109.8370489	1.799999952	7.699999809	0	0	0	42	0
1	64	1	22.55	6.199317875	5.5	1.007200305	145	93	2	0	0	0	0	0	0	0	0	179.1505737	160.1769867	66.36990659	1.200000048	6.099999905	0	0	0	42	0
1	63	1	26.38	6.199317875	5.5	1.007200305	151	87	2	0	0	0	0	0	0	0	0	184.9420929	182.3008881	100.5541684	1.100000024	6.199999809	0	0	0	42	0
2	69	1	25.64	6.999230255	6	1.00708349	134	69	1	0	0	0	0	0	0	1	0	155.5984497	100	72.86651498	0.600000024	5.199999809	1	0	1	42	0
2	61	0	28.82	6.999230255	6	1.00708349	145	76	1	0	0	0	0	0	0	0	0	177.6061859	345.1327515	81.38348268	3.599999905	3.900000095	0	0	0	42	0
2	55	1	27.66	7.799142209	6.5	1.006990602	187	92	1	1	0	0	0	0	0	1	0	233.5907288	236.2831879	102.84099	2	6.5	0	1	1	42	0
1	54	1	18.8	7.299196709	6.2	1.004292338	106	61	1	0	0	0	0	0	0	0	0	160.2316589	76.10619354	98.69639869	1.100000024	5	0	0	0	42	0
1	58	1	19.33	7.299196709	6.2	1.004292338	119	63	1	0	0	0	0	0	0	0	0	161.0038605	87.61061859	79.32890365	0.600000024	5.800000191	0	0	0	42	0
1	51	1	26.69	16.39819553	11.9	1.0041146	118	76	1	0	0	1	0	0	0	0	1	209.2664185	375.2212524	102.3805299	2.599999905	3.900000095	0	0	0	42	0
2	79	0	29.9	6.499285172	5.7	1.00406074	91	59	1	0	0	0	0	0	0	0	0	157.1428528	130.9734497	31.23947887	19	8.699999809	0	0	0	42	0
1	56	1	25.73	6.499285172	5.7	1.00406074	146	73	1	1	0	0	0	0	0	1	0	176.447876	106.1946869	98.73517491	2.599999905	5.5	0	0	0	42	0
1	67	1	20.45	6.499285172	5.7	1.00406074	155	80	1	0	0	0	0	0	0	0	0	142.0849457	96.46017456	94.22375806	0.600000024	5	0	0	0	42	0
1	52	1	24.17	6.499285172	5.7	1.00406074	138	85	2	0	0	0	0	0	0	0	0	174.1312714	222.1238861	101.5488258	1.100000024	7.400000095	0	0	0	42	0
1	59	1	20	6.499285172	5.7	1.00406074	138	86	2	0	0	0	0	0	0	0	0	169.111969	217.6991119	93.92028348	2.799999952	6.699999809	0	0	0	42	0
2	59	1	20.66	6.499285172	5.7	1.00406074	143	78	1	0	0	0	0	0	0	0	0	169.4980774	85.84070587	75.04248744	1.200000048	4.400000095	0	0	0	42	0
2	61	1	27.18	6.499285172	5.7	1.00406074	161	89	1	1	0	0	0	0	0	1	0	209.6525116	216.8141632	93.90373154	1.899999976	4.900000095	0	0	0	42	0
1	60	1	23.65	6.499285172	5.7	1.00406074	109	71	2	0	0	0	0	0	0	0	0	234.3629303	200	112.8987019	2.200000048	4.599999905	0	0	0	42	0
2	65	0	18.17	6.499285172	5.7	1.00406074	122	76	1	0	0	0	0	0	0	0	0	217.7606201	94.69026184	92.14502486	1.5	2.599999905	0	0	0	42	0
2	57	1	23.94	5.699373219	5.2	1.003764216	136	86	1	0	0	0	0	0	0	0	0	181.0810852	116.8141556	99.76798017	1.799999952	3.700000048	0	0	0	42	0
2	46	1	26.07	5.699373219	5.2	1.003764216	150	96	2	0	0	0	0	0	0	0	0	191.1196899	78.76106262	105.1866666	1.100000024	4.300000191	0	0	0	42	0
1	63	1	21.88	5.699373219	5.2	1.003764216	126	76	3	0	0	0	0	0	0	0	0	121.2355194	81.4159317	104.7950131	1.100000024	4.800000191	0	0	0	42	0
2	71	1	19.63	5.699373219	5.2	1.003764216	121	69	1	0	0	0	0	0	0	0	0	226.2548218	153.9822998	82.55425568	0.899999976	3.5	0	0	0	42	0
1	46	1	25.12	5.699373219	5.2	1.003764216	113	67	1	0	0	0	0	0	0	0	0	90.73358917	61.94690323	115.979243	0.899999976	3.799999952	0	0	0	42	0
2	57	1	23.15	13.9984605	10.4	1.003761688	119	72	1	1	0	1	0	0	0	1	1	153.2818604	379.6460266	107.2261299	2.700000048	4.400000095	0	0	0	42	0
2	47	1	24.41	13.19854855	9.9	1.003615584	102	64	1	0	0	0	0	0	0	0	1	202.3166046	207.0796509	121.5201753	2.700000048	1.899999976	0	0	0	42	0
2	52	1	24.01	4.899461261	4.7	1.003371137	117	73	2	0	0	0	1	0	0	0	0	181.0810852	469.0265503	77.21026068	4.300000191	5.300000191	0	0	0	42	0
1	45	1	19	4.099548882	4.2	1.002825069	111	74	3	0	0	0	0	0	0	0	0	125.4826279	101.7699127	122.514368	0.800000012	4.199999809	0	0	0	42	0
1	58	1	23.81	6.799252053	5.9	1.001215146	128	81	2	0	0	0	0	0	0	0	0	235.5212402	326.5486755	77.98588382	3.5	7.599999905	0	0	0	42	0
1	66	1	21.22	6.799252053	5.9	1.001215146	131	70	3	0	0	0	0	0	0	0	0	193.4362946	254.8672485	90.61890709	2.700000048	6	0	0	0	42	0
1	58	1	21.46	6.799252053	5.9	1.001215146	106	58	2	0	0	0	0	0	0	0	0	186.8725891	94.69026184	101.5578628	1	4.900000095	0	0	0	42	0
2	60	1	32.89	6.799252053	5.9	1.001215146	130	76	1	1	0	1	1	0	1	1	1	164.4787598	43.36283112	95.70207002	0.5	4	0	0	0	42	0
1	69	1	23.06	6.799252053	5.9	1.001215146	98	67	2	0	0	0	0	0	0	0	0	177.2200775	97.34513092	66.26573329	1.5	5.400000095	0	0	0	42	0
1	48	1	20.38	6.799252053	5.9	1.001215146	114	72	2	0	0	0	0	0	0	0	0	148.2625427	90.26548767	103.284173	1.799999952	2.900000095	0	0	0	42	0
2	63	1	27.69	5.999340094	5.4	1.000557054	113	70	1	0	1	0	0	0	1	0	0	249.0347443	107.0796432	27.41658236	1.299999952	4.300000191	1	0	1	42	0
1	45	0	23.54	5.999340094	5.4	1.000557054	131	83	2	0	0	0	0	0	0	0	0	177.6061859	478.7610474	108.0857503	5.400000095	5.400000095	0	0	0	42	0
1	57	1	22.5	5.999340094	5.4	1.000557054	179	114	2	1	0	0	0	0	0	1	0	161.3899689	84.07079315	68.57875668	1.200000048	5.300000191	0	0	0	42	0
2	50	1	23.68	5.999340094	5.4	1.000557054	102	66	2	0	0	0	1	0	0	0	0	125.0965271	84.95574951	40.96651874	2.599999905	2.799999952	0	0	0	42	0
1	52	1	22.3	5.999340094	5.4	1.000557054	156	99	2	0	0	0	0	0	0	0	0	189.1891937	138.9380493	94.48430012	2	7.900000095	0	0	0	42	0
2	48	1	28.58	5.999340094	5.4	1.000557054	116	75	1	0	0	0	0	0	0	0	0	160.6177673	123.0088501	109.819869	2.200000048	5	0	0	0	42	0
1	75	0	22.65	5.999340094	5.4	1.000557054	149	72	2	0	0	0	0	0	0	0	0	218.5328217	81.4159317	95.76144732	0.600000024	4	0	0	0	42	0
2	54	0	22.02	5.999340094	5.4	1.000557054	105	63	1	0	0	0	0	0	0	0	0	133.5907288	138.9380493	106.2638153	0.800000012	2.700000048	0	0	0	42	0
2	52	1	21.5	5.999340094	5.4	1.000557054	115	76	3	0	0	0	0	0	0	0	0	189.1891937	87.61061859	80.10914766	0.800000012	2.900000095	0	0	0	42	0
2	58	0	27.52	5.999340094	5.4	1.000557054	101	61	1	0	1	0	1	0	1	0	0	172.5868683	377.8760986	87.03194198	2.5	5.900000095	0	0	0	42	0
1	62	1	25.45	5.999340094	5.4	1.000557054	151	73	1	1	1	0	0	0	0	1	0	139.7683411	141.592926	97.06216398	0.5	3.799999952	0	0	0	42	0
2	69	1	21.41	5.999340094	5.4	1.000557054	111	46	1	0	0	0	0	0	0	0	0	149.4208527	102.6548691	92.24893292	0.600000024	4.099999905	0	0	0	42	0
1	63	1	21.74	5.999340094	5.4	1.000557054	149	91	1	0	0	0	0	0	0	0	0	203.4748993	176.9911499	77.82460209	0.899999976	5.199999809	0	0	0	42	0
1	61	1	19.09	5.999340094	5.4	1.000557054	129	77	2	0	0	0	0	0	0	0	0	136.6795349	81.4159317	83.49189261	1.200000048	7	0	0	0	42	0
2	66	1	27.85	5.199428139	4.9	0.999697777	96	59	2	0	0	0	0	0	0	0	0	194.9806976	151.3274384	23.17143272	2.799999952	4.800000191	0	0	0	42	0
2	47	1	27.6	5.199428139	4.9	0.999697777	150	91	1	0	0	0	0	0	0	0	0	153.6679535	75.22123718	110.3791465	0.100000001	4	0	0	0	42	0
2	62	1	23.76	5.199428139	4.9	0.999697777	143	82	1	0	0	0	0	0	0	0	0	189.1891937	65.48672485	92.2193173	0.699999988	3	0	0	0	42	0
1	62	1	24.44	5.199428139	4.9	0.999697777	129	81	1	0	0	0	0	0	0	0	0	221.2355194	78.76106262	86.16336045	4.199999809	9.399999619	0	0	0	42	0
2	47	1	26.09	5.199428139	4.9	0.999697777	138	90	2	0	0	0	0	0	0	1	0	119.3050232	119.4690247	112.8403684	0.600000024	3.599999905	0	0	0	42	0
1	66	1	28.06	5.199428139	4.9	0.999697777	167	93	1	1	0	0	0	0	0	1	0	133.9768372	57.52212524	88.71644493	0.600000024	5.199999809	0	0	0	42	0
1	66	1	20.23	5.199428139	4.9	0.999697777	134	83	1	0	0	0	0	0	0	1	0	178.3783875	129.203537	90.81696886	0.699999988	6	0	0	0	42	0
2	62	1	33.56	20.2977679	14.4	0.999594598	149	81	1	1	0	0	0	0	0	1	0	162.1621704	230.088501	96.32464617	4.5	3.599999905	0	0	0	42	0
1	55	1	25.08	7.89913131	6.6	0.999384022	156	79	2	0	0	0	0	0	0	0	1	182.6254883	84.95574951	107.521641	1	3.900000095	0	0	0	42	0
1	54	1	29.65	7.099218929	6.1	0.998624128	154	83	2	0	0	0	0	0	1	1	0	237.0656433	212.3893738	108.1318468	1.899999976	6.800000191	0	0	0	42	0
1	63	1	26.73	7.099218929	6.1	0.998624128	105	56	1	0	0	0	0	0	0	0	0	196.9111938	114.1592941	93.52344545	2.099999905	4.400000095	0	0	0	42	0
2	64	1	30.37	6.299306976	5.6	0.997672945	154	85	1	1	0	1	0	0	0	1	0	174.5173798	235.3982239	88.69395702	2.099999905	6.199999809	1	0	1	42	0
1	47	1	26.73	6.299306976	5.6	0.997672945	125	76	2	0	0	0	0	0	0	0	0	175.6756744	66.37168121	105.1195048	1.399999976	5.5	1	0	1	42	0
1	65	0	20.55	6.299306976	5.6	0.997672945	116	76	2	0	0	0	0	0	0	0	0	171.0424652	161.0619507	91.91148134	1.399999976	5.900000095	0	0	0	42	0
2	45	1	27.46	6.299306976	5.6	0.997672945	110	72	1	0	0	0	0	0	0	0	0	181.4671783	124.7787628	90.7489566	0.600000024	5.300000191	0	0	0	42	0
2	62	1	23.02	6.299306976	5.6	0.997672945	116	76	1	0	0	0	0	0	0	0	0	228.9575348	500	90.29145496	5.400000095	2.900000095	0	0	0	42	0
1	60	0	23.62	6.299306976	5.6	0.997672945	138	87	2	0	0	0	1	0	0	0	0	172.5868683	156.6371613	98.43543676	1.399999976	5.699999809	0	0	0	42	0
1	66	1	25.66	6.299306976	5.6	0.997672945	115	71	1	1	0	1	0	0	0	1	0	203.0888062	127.4336243	67.59488728	0.899999976	7.699999809	0	0	0	42	0
2	63	1	23.49	6.299306976	5.6	0.997672945	111	55	1	0	0	0	0	0	0	0	0	176.0617828	339.822998	84.63870479	4.699999809	4	0	0	0	42	0
1	53	1	26.32	6.299306976	5.6	0.997672945	150	87	1	0	0	0	0	0	0	1	0	171.0424652	128.3185883	97.60435012	2.299999952	6.300000191	0	0	0	42	0
2	55	1	25.06	16.59817373	12.1	0.996947188	152	83	1	1	0	1	0	0	0	1	1	209.6525116	376.9911499	111.0714313	5.699999809	3.400000095	0	0	0	42	0
2	51	1	25.89	5.499395017	5.1	0.996447729	125	86	2	0	1	0	0	0	1	0	0	200	105.3097305	101.5563152	2	3.400000095	1	0	1	42	0
2	53	1	23.39	5.499395017	5.1	0.996447729	131	76	1	0	0	0	0	0	1	0	0	228.5714264	100	82.21643994	1.399999976	3.700000048	0	1	1	42	0
1	46	1	29.8	5.499395017	5.1	0.996447729	134	95	3	0	0	0	0	0	0	1	0	196.1389923	262.8318481	96.1339976	2.299999952	5.699999809	0	0	0	42	0
1	72	1	25.85	5.499395017	5.1	0.996447729	125	78	2	1	0	0	0	0	0	1	0	181.8532867	167.2566376	91.53154876	2.599999905	4	0	0	0	42	0
2	66	1	22.02	5.499395017	5.1	0.996447729	109	68	1	0	0	0	0	0	0	0	0	166.7953644	92.92035675	110.0875784	1.5	5.5	0	0	0	42	0
1	58	1	22.45	5.499395017	5.1	0.996447729	113	66	2	0	0	0	0	0	0	0	0	142.8571472	118.5840683	95.7011131	1.200000048	5.599999905	0	0	0	42	0
1	50	1	22.68	5.499395017	5.1	0.996447729	116	75	2	0	0	0	0	0	0	0	0	138.6100464	60.17699051	106.369783	0.600000024	4.699999809	0	0	0	42	0
1	51	1	28.53	5.499395017	5.1	0.996447729	157	112	2	1	0	0	0	0	0	1	0	166.0231628	261.9468994	98.03735347	2	7.199999809	0	0	0	42	0
1	54	1	27.51	6.599274273	5.8	0.995065481	142	86	3	1	1	0	0	0	0	1	0	178.3783875	500	103.1705977	16.60000038	6.099999905	0	0	0	42	0
2	52	0	21.79	6.599274273	5.8	0.995065481	100	57	1	0	0	0	0	0	0	0	0	193.0502014	237.1681366	100.5713655	1.799999952	4.400000095	0	0	0	42	0
2	61	1	17.08	4.69948306	4.6	0.994810131	114	60	1	0	0	0	0	0	0	0	0	147.4903564	157.5221252	94.97966904	0.800000012	3.400000095	1	0	1	42	0
2	45	1	27.43	4.69948306	4.6	0.994810131	109	68	1	0	0	0	0	0	0	0	0	147.4903564	87.61061859	110.9459972	1.799999952	2.200000048	0	0	0	42	0
2	52	1	26.12	7.699153108	6.5	0.994080453	147	88	1	0	0	0	0	0	0	0	0	227.7992249	216.8141632	95.22798145	2.700000048	4.900000095	0	0	0	42	0
2	57	1	26.33	7.699153108	6.5	0.994080453	108	70	1	0	0	0	0	0	0	0	0	183.783783	75.22123718	97.95743083	1.100000024	5.099999905	0	0	0	42	0
1	54	1	26.34	7.699153108	6.5	0.994080453	112	74	3	0	0	0	0	0	0	0	0	158.3011627	89.38053131	87.94692456	1	5.099999905	0	0	0	42	0
2	61	1	21.45	5.799361892	5.3	0.993551806	141	91	1	0	0	0	1	0	0	0	0	162.9343719	500	84.91049727	3.599999905	4.099999905	0	0	0	42	0
1	52	1	19.46	5.799361892	5.3	0.993551806	115	67	2	0	0	0	0	0	0	0	0	192.664093	134.5132751	83.29446117	0.600000024	3.900000095	0	0	0	42	0
2	63	1	22.88	5.799361892	5.3	0.993551806	131	83	1	0	0	0	0	0	0	0	0	197.6833954	500	33.60068128	25.60000038	4	0	0	0	42	0
1	52	1	18.46	5.799361892	5.3	0.993551806	118	77	2	0	0	0	0	0	0	0	0	127.0270309	77.87610626	45.86592818	9.100000381	5.699999809	0	0	0	42	0
2	68	1	19.48	5.799361892	5.3	0.993551806	168	93	1	1	0	0	1	0	0	1	0	169.4980774	39.82300949	83.22596308	0.100000001	3.700000048	0	0	0	42	0
1	46	1	24.37	5.799361892	5.3	0.993551806	122	80	2	0	0	0	0	0	0	0	0	181.0810852	217.6991119	102.0047708	2.400000095	7	0	0	0	42	0
2	74	1	18.44	5.799361892	5.3	0.993551806	116	67	2	0	0	0	0	0	0	0	0	188.4169922	40.70796585	86.26395804	0.200000003	3.599999905	0	0	0	42	0
1	62	1	25.22	17.79804293	12.9	0.993138939	167	108	2	0	0	1	0	0	0	1	0	259.0733643	500	108.8099192	29.5	6.800000191	0	0	0	42	0
1	50	1	23.7	6.899241154	6	0.992696569	112	76	2	0	0	0	0	0	0	0	0	254.440155	212.3893738	110.1691119	1.299999952	7	0	0	0	42	0
2	59	0	21.97	4.999449938	4.8	0.991560876	104	62	1	0	0	0	0	0	0	0	0	120.0772247	55.75221252	102.872204	3.099999905	2.400000095	0	0	0	42	0
2	52	1	25.16	4.999449938	4.8	0.991560876	122	76	1	0	0	0	0	0	0	0	0	162.9343719	85.84070587	92.10650614	0.800000012	3.799999952	0	0	0	42	0
2	48	1	20.95	4.999449938	4.8	0.991560876	146	92	2	0	0	0	0	0	0	0	0	187.2586823	91.15044403	105.5999239	5.800000191	3.799999952	0	0	0	42	0
1	51	1	19.98	4.999449938	4.8	0.991560876	142	89	2	0	0	0	0	0	0	1	0	104.2471085	179.6460114	97.00889985	2	7.800000191	0	0	0	42	0
2	49	1	30.44	4.999449938	4.8	0.991560876	107	74	1	0	0	0	0	0	0	0	0	182.2393799	123.8938065	102.6021822	4.599999905	4	0	0	0	42	0
1	47	1	18.29	6.099329195	5.5	0.99095519	122	78	2	0	0	0	0	0	0	1	0	201.1583099	205.3097382	101.5414232	0.100000001	4.300000191	0	0	0	42	0
1	69	1	23.37	6.099329195	5.5	0.99095519	94	54	2	0	0	0	0	0	0	0	0	157.1428528	47.7876091	40.05178076	1.399999976	6.5	0	0	0	42	0
1	86	0	22.76	6.099329195	5.5	0.99095519	152	84	1	1	0	0	0	0	0	1	0	189.1891937	131.8584137	36.50639276	0.600000024	8.100000381	0	0	0	42	0
1	85	0	25.22	6.099329195	5.5	0.99095519	163	83	2	1	1	0	0	0	0	1	0	186.486496	103.5398254	68.98562039	1.299999952	7.599999905	0	0	0	42	0
1	75	0	29.29	6.099329195	5.5	0.99095519	133	65	1	0	0	0	0	0	1	1	0	87.64479065	414.1593018	57.1523858	6.5	9.100000381	0	0	0	42	0
1	73	1	20.35	6.099329195	5.5	0.99095519	111	63	3	0	0	0	0	0	0	0	0	169.4980774	169.0265503	93.17678303	1.100000024	4.800000191	0	0	0	42	0
1	45	1	23.63	6.099329195	5.5	0.99095519	110	68	2	0	0	0	0	0	0	0	0	229.3436279	148.6725616	108.723157	11.30000019	5.5	0	0	0	42	0
2	52	1	27.12	6.099329195	5.5	0.99095519	157	79	1	0	0	0	0	0	0	1	0	192.664093	93.80531311	88.85099859	3.799999952	5.800000191	0	0	0	42	0
1	50	1	22.66	6.099329195	5.5	0.99095519	108	59	2	0	0	0	0	0	0	0	0	151.3513489	116.8141556	65.84534991	0.699999988	6.699999809	0	0	0	42	0
2	60	1	22.96	6.099329195	5.5	0.99095519	163	86	1	0	0	0	0	0	0	1	0	205.0193024	76.9911499	101.6070737	1.899999976	5.199999809	0	0	0	42	0
2	56	1	17.39	6.099329195	5.5	0.99095519	98	60	1	0	0	0	0	0	0	0	0	123.9382248	70.79646301	103.5499377	0.300000012	2.900000095	0	0	0	42	0
2	64	1	26.21	7.199208452	6.2	0.99053501	140	82	2	0	0	0	0	0	0	1	0	186.1003876	427.4336243	92.69304845	2.5	9.300000191	0	0	0	42	0
1	52	1	27.39	7.199208452	6.2	0.99053501	123	73	1	0	1	0	0	0	0	1	0	176.8339844	211.504425	103.4450686	1.899999976	5.699999809	0	0	0	42	0
2	58	1	24.94	7.199208452	6.2	0.99053501	130	80	1	0	0	0	0	0	0	0	0	181.0810852	176.9911499	97.2176422	1	3.5	0	0	0	42	0
2	63	1	22.03	20.0977897	14.4	0.989746366	117	74	1	0	0	1	0	0	0	0	1	262.5482788	89.38053131	89.48900321	1.700000048	3.599999905	0	0	0	42	0
1	67	1	24.84	14.89836156	11.1	0.989332729	133	82	2	1	1	1	0	0	1	1	1	172.5868683	61.94690323	94.97988545	2.900000095	4.400000095	0	0	0	42	0
1	62	1	17.79	5.29941724	5	0.988697246	113	68	2	0	0	0	0	0	0	0	0	191.5057983	103.5398254	94.28811295	2.400000095	5.5	1	0	1	42	0
2	61	0	22.95	5.29941724	5	0.988697246	122	75	1	0	0	0	0	0	0	0	0	210.8108063	124.7787628	80.9613883	2	3.599999905	0	0	0	49	1
1	49	0	21.57	5.29941724	5	0.988697246	109	63	2	0	0	0	0	0	0	0	0	140.1544342	73.45132446	104.5437319	0.800000012	6.300000191	0	0	0	42	0
1	46	1	21.15	5.29941724	5	0.988697246	123	82	3	0	0	0	0	0	0	0	0	218.9189148	138.9380493	102.9008979	1.200000048	4.800000191	0	0	0	42	0
2	85	0	23.28	5.29941724	5	0.988697246	133	75	3	0	0	0	0	0	0	0	0	163.3204651	109.7345123	61.91850816	0.699999988	6.199999809	0	0	0	42	0
1	45	1	19.26	5.29941724	5	0.988697246	112	70	1	0	0	0	0	0	0	0	0	154.0540619	107.0796432	112.0448122	1.600000024	4.400000095	0	0	0	42	0
2	74	0	30.25	5.29941724	5	0.988697246	139	79	1	0	0	0	0	0	0	1	0	144.4015503	108.849556	91.48742041	0.400000006	4.199999809	0	0	0	42	0
1	57	0	17.47	5.29941724	5	0.988697246	122	80	2	0	0	0	0	0	0	0	0	199.2277985	92.03540039	94.70245742	1	6.5	0	0	0	42	0
1	71	1	19.4	5.29941724	5	0.988697246	199	86	2	0	0	0	0	0	0	0	0	166.4092712	60.17699051	103.6393285	0.600000024	3.5	0	0	0	42	0
2	64	1	19.29	6.399296071	5.7	0.988613637	130	85	1	0	0	0	0	0	0	0	0	181.4671783	500	94.10304676	7.699999809	3.400000095	0	0	0	42	0
2	80	0	17.51	6.399296071	5.7	0.988613637	148	71	1	1	0	0	0	0	0	1	0	183.0115814	95.5752182	68.47016103	0.400000006	3.900000095	0	0	0	42	0
1	63	1	18.81	6.399296071	5.7	0.988613637	124	71	1	1	0	0	0	0	0	1	0	153.2818604	111.504425	73.65809194	0.600000024	6.300000191	0	0	0	42	0
1	63	1	28.72	6.399296071	5.7	0.988613637	152	85	1	0	1	0	0	0	0	0	0	164.0926666	210.6194611	69.62565443	1.700000048	7.199999809	0	0	0	42	0
1	45	1	19.69	6.399296071	5.7	0.988613637	139	72	2	0	0	0	0	0	0	0	0	211.5830078	88.49557495	110.6473715	0.800000012	6.199999809	0	0	0	42	0
2	67	1	30.1	6.399296071	5.7	0.988613637	137	81	1	1	1	0	0	0	1	1	0	216.6023254	199.1150513	95.91179117	1.799999952	2.900000095	0	0	0	42	0
1	61	1	24.45	6.399296071	5.7	0.988613637	149	87	1	0	0	0	0	0	0	0	0	201.5444031	143.3628387	84.20077675	1.200000048	6.400000095	0	0	0	42	0
2	58	1	23.11	7.499174906	6.4	0.988554562	120	59	1	0	0	0	0	0	0	0	0	190.7335968	81.4159317	79.77891268	2.700000048	6.800000191	0	0	0	42	0
1	51	1	31.49	7.499174906	6.4	0.988554562	130	82	2	0	0	0	0	0	0	1	0	200	99.11504364	101.9197995	1.100000024	5	0	0	0	42	0
1	61	1	22.96	8.599054168	7.1	0.988510653	135	76	1	1	0	1	0	0	0	1	1	153.2818604	124.7787628	88.30455488	0.300000012	4.5	0	1	1	42	0
1	73	1	30.3	16.59817373	12.2	0.987516286	153	88	1	0	0	1	0	0	0	0	1	225.8687286	466.3716736	97.11631706	1.899999976	4.599999905	0	0	0	42	0
2	59	1	23.49	15.49829447	11.5	0.987466994	131	73	3	0	0	0	0	0	1	1	0	262.5482788	129.203537	108.3336584	2.099999905	3.799999952	0	0	0	42	0
1	66	1	23.9	9.998899878	8	0.987058231	146	76	1	1	0	1	0	0	1	1	1	162.5482635	72.5663681	99.52624462	0.699999988	3.400000095	0	1	1	42	0
2	54	1	22.78	8.899021465	7.3	0.986915988	120	72	1	1	0	0	0	0	0	0	1	201.5444031	160.1769867	103.0586338	1	4.400000095	0	0	0	42	0
1	73	1	22.47	7.799142209	6.6	0.986733579	159	72	1	1	0	0	0	0	0	1	1	145.1737518	149.5575256	72.74027167	4	6.5	1	0	1	42	0
1	60	1	26.37	6.699262952	5.9	0.986491379	132	72	2	0	1	0	1	0	1	0	0	223.552124	299.1150513	92.53555612	1.399999976	6	1	1	1	42	0
2	50	1	18.22	6.699262952	5.9	0.986491379	106	67	1	0	0	0	0	0	0	0	0	129.3436279	100.8849564	101.66476	0.899999976	5.300000191	0	0	0	42	0
2	76	0	21.94	6.699262952	5.9	0.986491379	147	76	1	0	0	0	0	0	0	1	0	220.4633179	287.6106262	88.62664591	3	5.199999809	0	0	0	42	0
1	61	1	21.63	5.599384118	5.2	0.9861543	122	57	2	0	1	1	0	0	0	0	0	174.9034729	290.2654724	98.16051582	2.5	6.300000191	0	0	0	42	0
2	56	1	24.48	5.599384118	5.2	0.9861543	135	82	1	0	0	0	0	0	0	0	0	171.4285736	341.592926	99.20338171	2.299999952	4.900000095	0	0	0	42	0
1	50	1	28.33	5.599384118	5.2	0.9861543	141	83	1	1	0	0	0	0	0	1	0	162.1621704	114.1592941	36.13145053	1.399999976	4.5	0	0	0	42	0
1	57	1	22.72	5.599384118	5.2	0.9861543	126	75	1	0	0	0	0	0	0	0	0	123.1660233	72.5663681	92.58835805	0.5	5.199999809	0	0	0	42	0
1	67	1	25.25	5.599384118	5.2	0.9861543	122	71	2	0	0	0	0	0	0	0	0	152.1235504	255.7522125	71.80109582	2.5	8.100000381	0	0	0	42	0
1	48	1	27.88	5.599384118	5.2	0.9861543	144	84	1	0	0	0	0	0	0	1	0	163.7065582	130.088501	114.6039666	1.200000048	7.199999809	0	0	0	42	0
1	66	1	22.24	5.599384118	5.2	0.9861543	169	100	2	0	0	0	0	0	0	1	0	199.2277985	74.33628082	95.94793859	0.699999988	3.299999952	0	0	0	42	0
2	81	0	23.49	10.29886718	8.2	0.985726184	127	70	1	0	0	1	0	0	0	1	1	166.7953644	141.592926	54.37300411	3.400000095	7	0	0	0	42	0
2	78	1	18.53	5.749367769	5.3	0.984986769	156	73	1	1	0	0	0	0	0	1	0	184.5559845	73.45132446	53.07341034	0.600000024	5.199999809	0	0	0	42	0
2	46	1	24.3	5.899350993	5.4	0.983881086	104	68	2	0	0	0	0	0	0	0	0	189.1891937	145.1327362	109.283029	0.699999988	5	1	0	1	42	0
2	66	1	26.74	5.899350993	5.4	0.983881086	118	74	1	0	0	0	0	0	0	0	0	198.8417053	130.9734497	96.09361145	4.699999809	4.800000191	0	1	1	42	0
1	53	1	23.03	5.899350993	5.4	0.983881086	133	73	2	0	0	0	0	0	0	0	0	196.1389923	57.52212524	96.08775319	1.100000024	5.800000191	0	0	0	42	0
1	49	1	23.96	5.899350993	5.4	0.983881086	130	73	2	0	0	0	0	0	0	0	0	208.8803101	111.504425	86.67984097	1	5	0	0	0	42	0
1	46	1	24.13	5.899350993	5.4	0.983881086	112	62	3	0	0	0	0	0	0	0	0	139.7683411	75.22123718	110.1456236	0.899999976	4.400000095	0	0	0	42	0
1	81	1	21.94	5.899350993	5.4	0.983881086	153	62	2	0	0	0	0	0	0	0	0	180.3088837	111.504425	72.34542129	1.100000024	7.599999905	0	0	0	42	0
1	52	1	25.57	5.899350993	5.4	0.983881086	124	83	2	0	0	0	0	0	1	0	0	135.1351318	149.5575256	96.32983755	6.300000191	5.300000191	0	0	0	42	0
1	68	1	20.78	5.899350993	5.4	0.983881086	125	80	1	1	0	0	0	0	0	0	0	169.8841705	61.94690323	87.93506592	0.600000024	6.300000191	0	0	0	42	0
2	49	1	29.86	5.899350993	5.4	0.983881086	117	78	1	0	0	0	0	0	0	0	0	174.9034729	438.0531006	113.6748832	0.400000006	4.900000095	0	0	0	42	0
1	49	1	23.36	5.899350993	5.4	0.983881086	114	77	2	0	0	0	0	0	0	0	0	144.7876434	147.7876129	103.9470008	4.199999809	5.400000095	0	0	0	42	0
1	55	1	24.55	5.899350993	5.4	0.983881086	150	90	3	0	0	0	0	0	0	0	0	128.5714264	87.61061859	96.34337656	2.299999952	5.300000191	0	0	0	42	0
1	51	1	29.72	5.899350993	5.4	0.983881086	124	87	2	0	0	0	0	0	0	0	0	229.3436279	260.177002	95.15035258	2.900000095	6.699999809	0	0	0	42	0
1	49	1	23.27	5.899350993	5.4	0.983881086	119	74	1	0	0	0	0	0	0	0	0	240.5405426	353.9822998	105.3992892	3.799999952	5	0	0	0	42	0
1	60	1	20.26	5.899350993	5.4	0.983881086	102	71	2	0	0	0	0	0	0	0	0	170.2702789	103.5398254	78.42961707	22	6.099999905	0	0	0	42	0
1	57	1	28.39	8.399075966	7	0.983498357	136	91	1	1	1	0	0	0	0	1	0	196.9111938	288.495575	91.35817049	4.5	6.599999905	0	0	0	42	0
2	45	1	19.15	4.799472161	4.7	0.982894155	134	84	1	0	0	0	0	0	0	1	0	150.9652557	344.2477722	105.8703358	2.799999952	3.799999952	0	0	0	42	0
2	54	1	22.24	4.799472161	4.7	0.982894155	110	62	1	0	0	0	0	0	0	0	0	157.5289612	101.7699127	84.89508986	0.699999988	3	0	0	0	42	0
2	52	1	40.17	7.299196709	6.3	0.982792071	139	81	1	0	0	0	0	0	0	0	0	154.440155	151.3274384	113.7938182	3	3.900000095	0	0	0	42	0
2	51	1	22.55	5.109438118	4.9	0.982395331	119	69	1	0	0	0	0	0	0	0	0	195.7528992	82.30088806	67.60047179	1.799999952	3.400000095	0	0	0	42	0
1	59	1	21.43	6.199317875	5.6	0.981836851	142	78	2	1	0	0	0	0	0	1	0	156.3706512	151.3274384	99.5493285	0.699999988	5.800000191	0	1	1	42	0
2	62	1	22.68	6.199317875	5.6	0.981836851	127	73	1	0	0	0	0	0	0	1	0	237.4517365	227.4336243	98.14978541	1.5	5.400000095	0	0	0	42	0
1	59	1	23.36	6.199317875	5.6	0.981836851	104	66	3	0	0	0	0	0	0	0	0	164.4787598	99.11504364	96.84065858	0.699999988	4.199999809	0	0	0	42	0
1	48	1	22.75	6.199317875	5.6	0.981836851	120	75	2	0	0	0	0	0	0	0	0	231.6602325	115.9292068	84.98940281	0.5	5.5	0	0	0	42	0
1	55	1	25.94	6.199317875	5.6	0.981836851	126	82	3	0	0	0	0	0	0	1	0	164.0926666	211.504425	83.21479793	1.100000024	7.699999809	0	0	0	42	0
2	58	1	27.28	6.199317875	5.6	0.981836851	116	74	1	1	1	0	0	0	0	1	0	130.5019379	384.0708008	98.77978995	4.400000095	4.199999809	0	0	0	42	0
1	61	1	24.05	6.199317875	5.6	0.981836851	151	101	2	0	0	0	0	0	0	0	0	205.4054108	92.92035675	98.82364679	2.599999905	5.800000191	0	0	0	42	0
1	47	1	22.91	6.199317875	5.6	0.981836851	141	100	2	0	0	0	0	0	0	0	0	217.7606201	140.707962	101.4887783	0.600000024	6.400000095	0	0	0	42	0
2	72	1	18.6	6.199317875	5.6	0.981836851	141	55	1	0	0	0	0	0	0	0	0	186.8725891	94.69026184	92.66148092	0.5	2.700000048	0	0	0	42	0
1	46	1	23.27	5.729369612	5.3	0.981560667	137	85	3	0	0	0	0	0	0	0	0	187.6447906	264.6017761	105.7412288	1.600000024	4.5	0	0	0	42	0
1	73	0	19.66	5.099439039	4.9	0.980472801	154	90	3	1	0	0	0	0	0	1	0	118.9189224	107.9645996	82.37602983	1.100000024	4.900000095	1	0	1	42	0
1	52	1	21.63	5.099439039	4.9	0.980472801	128	85	2	0	0	0	0	0	0	0	0	132.0463409	70.79646301	102.8994802	1.899999976	5.199999809	1	0	1	42	0
1	66	1	23.47	5.099439039	4.9	0.980472801	125	86	3	0	0	0	0	0	0	0	0	147.8764496	44.24778748	97.36353631	0.5	2.799999952	0	0	0	42	0
1	54	1	24.33	6.499285172	5.8	0.979988717	133	80	2	0	0	0	0	0	0	0	0	173.7451782	92.92035675	108.428041	0.5	4	0	0	0	42	0
1	53	1	20.74	6.499285172	5.8	0.979988717	97	64	1	0	0	0	0	0	0	0	0	141.6988373	87.61061859	99.3921437	0.600000024	5.099999905	0	0	0	42	0
2	54	1	29.71	7.89913131	6.7	0.979676462	114	63	1	1	0	1	0	0	0	1	1	222.7799225	134.5132751	106.1928517	4.800000191	4.199999809	1	0	1	42	0
1	58	1	23.82	5.399405917	5.1	0.97833048	158	103	1	0	0	0	0	0	0	1	0	186.1003876	73.45132446	104.6382511	2.799999952	4.699999809	1	0	1	42	0
1	62	1	25.48	5.399405917	5.1	0.97833048	122	75	1	0	0	0	0	0	0	0	0	199.2277985	74.33628082	95.03736225	0.5	5.199999809	0	1	1	42	0
2	66	1	20.59	5.399405917	5.1	0.97833048	101	62	1	0	1	0	0	0	0	0	0	184.9420929	106.1946869	91.34999104	1.799999952	3.599999905	0	1	1	42	0
2	61	1	27.47	5.399405917	5.1	0.97833048	111	65	1	0	0	0	0	0	0	0	0	250.5791473	116.8141556	75.07911977	0.5	3.599999905	0	0	0	42	0
1	50	1	25.59	5.399405917	5.1	0.97833048	116	69	2	0	0	0	0	0	0	0	0	173.7451782	305.3097229	95.53895734	1.399999976	6.099999905	0	0	0	42	0
2	49	1	19.74	5.399405917	5.1	0.97833048	94	59	1	0	0	0	0	0	0	0	0	180.3088837	86.72566223	61.40904103	0.899999976	4.300000191	0	0	0	42	0
2	50	1	27.25	5.399405917	5.1	0.97833048	131	82	1	0	0	0	0	0	0	0	0	172.5868683	210.6194611	101.8289855	0.100000001	4.699999809	0	0	0	42	0
2	66	0	22.1	5.399405917	5.1	0.97833048	121	70	1	0	0	0	0	0	0	0	0	177.6061859	155.7522125	76.96741098	0.100000001	5	0	0	0	42	0
2	52	0	19.64	5.399405917	5.1	0.97833048	130	87	1	0	0	0	0	0	0	1	0	167.1814728	305.3097229	101.9726641	2.099999905	5.800000191	0	0	0	42	0
2	46	1	22.17	5.399405917	5.1	0.97833048	129	87	1	0	0	0	0	0	0	0	0	144.0154419	182.3008881	96.24729459	2.900000095	2.900000095	0	0	0	42	0
2	71	1	20.48	5.399405917	5.1	0.97833048	119	67	1	0	1	0	0	0	1	0	0	211.5830078	154.8672638	88.78239678	2.799999952	4.300000191	0	0	0	42	0
1	51	1	22.9	5.399405917	5.1	0.97833048	101	60	2	1	0	0	0	0	0	0	0	210.4247131	196.4601746	101.9770027	0.699999988	4.199999809	0	0	0	42	0
2	64	1	20.93	6.799252053	6	0.978309648	138	61	1	1	1	0	0	0	1	1	0	179.9227753	185.8407135	68.05770725	1.799999952	4.099999905	0	1	1	42	0
2	66	1	16.74	6.799252053	6	0.978309648	146	81	1	0	0	0	0	0	0	0	0	169.111969	78.76106262	62.95782094	2.900000095	6.5	0	0	0	49	1
1	64	0	22.22	6.799252053	6	0.978309648	111	72	2	0	0	0	0	0	0	0	0	131.6602325	90.26548767	99.85028926	7.599999905	4.599999905	0	0	0	42	0
1	47	1	29.89	6.799252053	6	0.978309648	142	78	3	0	0	0	0	0	0	0	0	118.9189224	310.6194763	104.9419795	1.399999976	5	0	0	0	42	0
2	48	1	25.48	6.799252053	6	0.978309648	135	76	1	0	0	0	0	0	0	0	0	218.1467133	123.0088501	111.2866598	0.200000003	3.299999952	0	0	0	42	0
1	52	1	23.97	14.09844876	10.7	0.97749766	107	62	2	0	0	0	0	0	0	0	0	268.3397827	238.9380493	108.8499774	1.700000048	5.099999905	0	0	0	42	0
2	78	0	25.28	12.69860305	9.8	0.977417106	141	73	1	0	0	0	0	0	0	0	0	200.7722015	161.9468994	76.87134549	1.899999976	3.700000048	0	0	0	42	0
2	67	1	27	11.29875734	8.9	0.977316611	114	67	1	0	0	1	0	0	0	0	1	203.8610077	235.3982239	98.39165773	2.400000095	3.700000048	1	0	1	42	0
2	62	1	30.24	9.898910777	8	0.977187638	151	83	1	1	1	0	0	0	0	1	1	235.5212402	267.2566223	94.57658508	2.700000048	3.700000048	1	1	1	42	0
2	63	1	24.22	7.099218929	6.2	0.976777508	111	67	1	1	0	0	0	0	0	1	0	222.3938293	153.9822998	25.92726408	1.399999976	6.099999905	0	0	0	42	0
2	49	1	22.57	5.699373219	5.3	0.976421658	110	66	1	0	0	0	0	0	0	0	0	158.3011627	144.2477875	114.0123134	0.600000024	3.700000048	0	0	0	42	0
1	73	1	27.56	5.699373219	5.3	0.976421658	104	62	3	0	0	0	0	0	0	1	0	174.9034729	92.92035675	85.30344836	0.899999976	5.400000095	0	0	0	42	0
2	80	0	19.91	5.699373219	5.3	0.976421658	134	67	1	0	0	0	0	0	0	0	0	166.7953644	87.61061859	83.71772684	0.800000012	4.599999905	0	0	0	42	0
1	60	1	27.99	5.699373219	5.3	0.976421658	149	92	2	0	0	0	0	0	0	1	0	232.8185425	125.6637192	103.3178006	11.69999981	4.300000191	0	0	0	42	0
1	50	1	27.45	5.699373219	5.3	0.976421658	108	69	1	0	0	0	0	0	0	0	0	178.3783875	475.2212524	84.81124189	6.800000191	5.300000191	0	0	0	42	0
2	64	0	22.06	5.699373219	5.3	0.976421658	133	71	1	0	0	0	0	0	0	0	0	145.9459534	72.5663681	85.7556722	0.5	3.5	0	0	0	42	0
2	50	1	21.89	5.699373219	5.3	0.976421658	100	69	3	0	0	0	0	0	0	0	0	160.2316589	273.4513245	105.294591	1	4.800000191	0	0	0	42	0
1	64	1	24.3	5.699373219	5.3	0.976421658	141	70	3	0	0	0	0	0	0	0	0	143.6293488	74.33628082	93.02480991	0.400000006	5.400000095	0	0	0	42	0
1	72	0	23.29	5.699373219	5.3	0.976421658	139	79	1	0	0	0	0	0	0	0	0	149.4208527	62.83185959	88.43917411	0.800000012	3.5	0	0	0	42	0
2	64	1	20.83	5.699373219	5.3	0.976421658	122	57	1	0	0	0	0	0	0	0	0	204.2471008	241.592926	96.42137752	3	4.599999905	0	0	0	42	0
1	62	1	25.8	5.699373219	5.3	0.976421658	153	88	2	0	0	0	1	0	0	1	0	193.4362946	178.7610626	95.41974015	1.5	9.199999809	0	0	0	42	0
2	60	1	31.06	10.19887808	8.2	0.976156018	134	77	1	1	0	0	0	0	0	1	1	200.3861084	135.3982239	86.28463443	2.700000048	4	0	0	0	42	0
2	48	1	26.73	13.2985368	10.2	0.975824538	107	63	1	0	0	1	0	0	0	0	1	137.0656433	84.07079315	110.9869533	2.799999952	3.700000048	0	0	0	42	0
1	70	1	25.51	7.399185805	6.4	0.975373821	145	91	1	1	1	1	0	0	0	1	0	146.3320465	174.3362885	78.15725836	2	4.5	0	1	1	42	0
2	45	1	30.16	5.999340094	5.5	0.974710007	123	77	1	0	0	0	0	0	0	0	0	176.447876	141.592926	107.4167104	0.800000012	3.799999952	1	0	1	42	0
1	67	1	26.57	5.999340094	5.5	0.974710007	153	88	2	1	1	0	0	0	0	1	0	147.4903564	166.3716736	94.10925228	1.100000024	4.699999809	0	1	1	42	0
2	68	1	21.78	5.999340094	5.5	0.974710007	121	76	2	0	0	0	0	0	0	1	0	155.5984497	87.61061859	91.08071802	0.300000012	4.099999905	0	0	0	42	0
1	68	1	20.12	5.999340094	5.5	0.974710007	155	68	2	0	0	0	0	0	0	1	0	167.1814728	117.6991119	72.98110947	1.700000048	5.699999809	0	0	0	42	0
2	62	1	23.96	5.999340094	5.5	0.974710007	154	77	1	0	0	0	0	0	0	0	0	227.4131317	192.0354004	95.81981224	1.100000024	4.5	0	0	0	42	0
1	61	1	23.23	5.999340094	5.5	0.974710007	162	89	2	1	0	0	1	0	0	1	0	188.4169922	93.80531311	98.70193149	1.100000024	4.199999809	0	0	0	42	0
1	76	1	23.84	5.999340094	5.5	0.974710007	152	67	2	0	0	0	0	0	0	0	0	198.8417053	88.49557495	29.17479625	1.100000024	6.800000191	0	0	0	42	0
2	62	1	28.24	5.999340094	5.5	0.974710007	127	68	1	0	0	0	0	0	0	0	0	181.8532867	340.7079773	100.7269746	2.299999952	5.099999905	0	0	0	42	0
1	62	1	24.73	5.999340094	5.5	0.974710007	158	89	1	0	0	0	0	0	0	0	0	147.8764496	318.5840759	101.7390004	6.400000095	5.300000191	0	0	0	42	0
2	68	1	25.5	5.999340094	5.5	0.974710007	150	67	1	1	0	0	0	0	0	1	0	187.2586823	181.4159241	81.42182473	1.700000048	4.699999809	0	0	0	42	0
1	53	1	24.35	5.999340094	5.5	0.974710007	107	73	3	0	0	0	0	0	0	0	0	189.9613953	115.0442505	75.80303955	0.400000006	6	0	0	0	42	0
1	73	1	27.15	5.999340094	5.5	0.974710007	133	60	2	0	0	0	1	0	0	1	0	204.6332092	161.9468994	49.86075128	1.600000024	4.400000095	0	0	0	42	0
1	47	1	21.29	5.999340094	5.5	0.974710007	112	59	1	0	0	0	0	0	0	0	0	184.5559845	105.3097305	101.6470003	1.200000048	5.300000191	0	0	0	42	0
2	47	1	37.36	10.79881183	8.6	0.974270284	132	71	1	0	0	0	0	0	0	1	1	177.2200775	107.9645996	112.4531045	1.899999976	4.5	0	0	0	42	0
2	52	1	28.32	7.699153108	6.6	0.974083136	121	66	3	0	1	0	0	0	0	0	0	199.6139069	198.2300873	114.7061942	2.5	2	0	0	0	42	0
1	62	1	23.63	6.91923889	6.1	0.973306919	144	90	2	0	0	0	0	0	0	0	0	326.2548218	235.3982239	84.20636216	2.099999905	6.099999905	0	0	0	42	0
1	77	0	20.32	6.299306976	5.7	0.973166534	150	71	1	1	0	0	0	0	0	1	0	140.5405426	166.3716736	57.18156133	1.5	4.699999809	0	1	1	49	1
2	79	1	24.74	6.299306976	5.7	0.973166534	103	50	2	0	0	0	0	0	0	0	0	177.2200775	112.3893814	71.46873403	0.899999976	4.699999809	0	0	0	49	1
2	54	1	22.17	6.299306976	5.7	0.973166534	108	65	2	0	0	0	0	0	0	0	0	218.1467133	100	98.31154689	1.899999976	3.599999905	0	0	0	42	0
2	61	0	21	6.299306976	5.7	0.973166534	120	78	1	0	0	0	0	0	0	0	0	177.2200775	69.91150665	85.99227809	5.199999809	4.099999905	0	0	0	42	0
2	47	1	26.32	6.299306976	5.7	0.973166534	109	73	1	0	0	0	0	0	0	0	0	172.5868683	137.1681366	110.0247303	1.5	4.699999809	0	0	0	42	0
1	52	1	28.24	6.299306976	5.7	0.973166534	135	86	2	1	0	0	0	0	0	1	0	150.9652557	71.68141937	103.8143619	3.700000048	5.099999905	0	0	0	42	0
1	47	1	20	6.299306976	5.7	0.973166534	108	57	2	0	0	0	0	0	0	0	0	131.6602325	40.70796585	111.4101031	0.400000006	4.599999905	0	0	0	42	0
1	60	1	23.96	6.299306976	5.7	0.973166534	113	70	2	0	0	0	0	0	0	0	0	232.0463409	362.8318481	93.01823733	3.599999905	5.400000095	0	0	0	42	0
1	60	1	21.45	6.299306976	5.7	0.973166534	103	66	2	0	0	0	0	0	0	0	0	169.4980774	357.5221252	95.40878458	12.80000019	5.199999809	0	0	0	42	0
2	47	1	26.49	13.09855945	10.1	0.972496804	122	80	1	0	0	0	0	0	0	0	0	247.8764496	169.911499	115.6254034	3.700000048	5.199999809	0	0	0	42	0
1	46	1	23.17	6.599274273	5.9	0.971767674	130	73	2	0	0	0	0	0	0	0	0	137.8378448	71.68141937	102.7926534	0.800000012	4.900000095	0	0	0	42	0
2	58	0	24.45	6.599274273	5.9	0.971767674	124	72	1	0	0	0	0	0	0	0	0	171.0424652	222.1238861	96.26433274	2.900000095	5	0	0	0	42	0
2	51	1	23.6	6.599274273	5.9	0.971767674	106	64	2	0	0	0	0	0	0	0	0	156.3706512	107.0796432	102.3455692	0.200000003	3	0	0	0	42	0
2	46	1	28.06	4.899461261	4.8	0.971729723	131	78	3	0	0	0	0	0	0	0	0	178.7644806	122.1238937	108.2305796	4.800000191	5.599999905	0	0	0	42	0
2	48	1	21.88	4.899461261	4.8	0.971729723	124	81	1	0	0	0	0	0	0	0	0	158.3011627	65.48672485	80.42490126	0.300000012	5.599999905	0	0	0	42	0
1	72	1	19.39	4.899461261	4.8	0.971729723	133	76	1	0	1	0	0	0	0	0	0	154.8262634	60.17699051	95.41861496	0.600000024	4.300000191	0	0	0	42	0
1	60	0	23.48	4.899461261	4.8	0.971729723	122	77	2	0	0	0	0	0	0	0	0	181.8532867	126.5486755	98.43543676	0.699999988	8	0	0	0	42	0
1	68	1	18.4	4.899461261	4.8	0.971729723	106	65	1	0	0	0	0	0	0	0	0	174.1312714	123.8938065	90.09470874	1	4.5	0	0	0	42	0
2	64	1	21.55	6.899241154	6.1	0.970493903	145	81	1	0	1	0	0	0	1	0	0	208.4942169	114.1592941	91.10926241	0.600000024	3.200000048	1	0	1	42	0
2	64	0	31.08	6.899241154	6.1	0.970493903	155	89	1	1	0	0	0	0	0	1	1	227.7992249	107.0796432	94.42836628	0.800000012	5	0	1	1	42	0
2	53	1	19.57	6.899241154	6.1	0.970493903	123	81	1	0	0	0	0	0	0	0	0	191.5057983	72.5663681	107.8858051	0.800000012	2.900000095	0	0	0	42	0
2	47	1	27.9	6.899241154	6.1	0.970493903	138	82	1	0	0	0	0	0	0	0	0	164.4787598	123.0088501	105.5582611	2.700000048	4.699999809	0	0	0	42	0
1	78	0	20.96	6.899241154	6.1	0.970493903	112	52	1	0	0	0	0	0	0	0	0	167.1814728	94.69026184	83.75095665	2	5.099999905	0	0	0	42	0
2	50	1	31.72	6.899241154	6.1	0.970493903	146	83	1	0	0	0	0	0	0	0	0	182.2393799	160.1769867	113.9830858	5.199999809	2.900000095	0	0	0	42	0
1	69	1	25.59	6.899241154	6.1	0.970493903	139	80	2	0	0	0	0	0	0	0	0	197.2973022	309.7345276	92.18365404	3.099999905	6.599999905	0	0	0	42	0
2	67	1	28.71	10.59883448	8.5	0.970145032	152	78	1	0	0	1	0	0	0	1	1	208.1081085	187.6106262	62.69841857	2.599999905	5.099999905	0	0	0	42	0
1	50	1	27.76	5.199428139	5	0.970042563	143	95	2	0	0	0	0	0	0	1	0	175.2895813	184.9557495	100.5281506	3.599999905	6.900000095	1	0	1	42	0
2	61	1	28.8	5.199428139	5	0.970042563	135	77	1	0	0	0	0	0	0	0	0	161.3899689	161.9468994	94.51247812	1.200000048	4.199999809	0	0	0	42	0
1	45	1	26.27	5.199428139	5	0.970042563	135	68	2	0	0	0	0	0	0	0	0	193.822403	355.7521973	102.4126624	2.299999952	7.199999809	0	0	0	42	0
1	61	1	19.76	5.199428139	5	0.970042563	104	57	2	0	0	0	0	0	0	0	0	137.8378448	75.22123718	103.2962587	0.5	3.799999952	0	0	0	42	0
1	62	1	23.17	5.199428139	5	0.970042563	123	82	2	0	0	0	0	0	0	0	0	136.2934418	59.29203415	105.1475286	1.200000048	3.099999905	0	0	0	42	0
2	56	1	23.85	5.199428139	5	0.970042563	110	70	1	1	0	1	0	0	0	0	0	166.0231628	209.7345123	106.0740993	0.600000024	2.799999952	0	0	0	42	0
2	45	1	24.42	5.199428139	5	0.970042563	118	70	1	0	0	0	0	0	0	0	0	160.2316589	106.1946869	105.1299917	0.699999988	3.900000095	0	0	0	42	0
2	54	1	28.73	5.199428139	5	0.970042563	135	89	1	0	1	0	0	0	0	0	0	157.9150543	144.2477875	101.066926	0.600000024	5.699999809	0	0	0	42	0
2	60	1	26.96	5.199428139	5	0.970042563	159	99	1	1	0	0	0	0	0	1	0	189.5752869	168.1415863	87.55261628	0.5	5.400000095	0	0	0	42	0
2	54	1	25.5	5.199428139	5	0.970042563	130	76	1	0	0	0	1	0	0	0	0	155.2123566	74.33628082	104.5450642	0.100000001	3.599999905	0	0	0	42	0
2	49	1	21.29	5.199428139	5	0.970042563	115	75	1	0	0	0	0	0	0	0	0	151.7374573	59.29203415	103.504848	0.300000012	3	0	0	0	42	0
2	68	1	27.7	14.29842696	10.9	0.969976729	132	91	1	0	0	0	0	0	0	1	0	169.111969	124.7787628	97.22985346	8.300000191	4.699999809	1	0	1	42	0
2	63	1	24.71	6.429292886	5.8	0.969434995	131	79	1	0	0	0	0	0	0	0	0	233.5907288	493.8052979	76.00331023	5.300000191	5.900000095	0	0	0	42	0
1	59	1	23.12	7.199208452	6.3	0.969329265	117	80	1	0	0	0	0	0	0	0	0	179.5366821	199.1150513	94.0194417	3.299999952	5	0	0	0	42	0
1	49	1	26.28	12.89858125	10	0.9690895	110	72	1	0	0	0	0	0	0	0	0	230.1158295	439.822998	100.649083	2.200000048	4.900000095	0	0	0	42	0
1	78	0	17.16	5.499395017	5.2	0.968544385	115	64	3	0	0	0	0	0	0	0	0	130.5019379	79.64601898	82.01288633	0.400000006	5	0	0	0	49	1
1	60	1	19.21	5.499395017	5.2	0.968544385	131	77	2	0	0	0	1	0	0	0	0	156.7567596	140.707962	86.25580691	0.899999976	5.5	0	0	0	42	0
2	48	1	21.74	5.499395017	5.2	0.968544385	154	100	3	1	0	0	0	0	0	1	0	178.3783875	95.5752182	104.9974205	1.399999976	4	0	0	0	42	0
1	45	1	18.46	5.499395017	5.2	0.968544385	150	104	2	0	0	0	0	0	0	1	0	191.1196899	199.1150513	91.24104815	0.899999976	5.800000191	0	0	0	42	0
1	57	1	26.82	5.499395017	5.2	0.968544385	119	69	3	0	0	0	0	0	0	0	0	150.5791473	49.55752182	96.01231422	0.800000012	7.800000191	0	0	0	42	0
2	50	1	29.29	5.499395017	5.2	0.968544385	132	82	2	0	0	0	0	0	0	0	0	172.9729767	194.6902618	97.85985144	1.200000048	4.400000095	0	0	0	42	0
1	46	1	21.15	5.499395017	5.2	0.968544385	133	88	1	0	0	0	0	0	0	0	0	164.4787598	203.5398254	112.1225931	0.699999988	4.900000095	0	0	0	42	0
2	49	1	25.75	5.499395017	5.2	0.968544385	115	78	1	0	0	0	0	0	0	0	0	206.9498138	106.1946869	110.4329457	0.100000001	3.200000048	0	0	0	42	0
1	62	1	24.16	7.499174906	6.5	0.968260156	121	89	3	0	0	0	0	0	0	1	0	194.2084961	93.80531311	71.33551776	1.799999952	5.300000191	0	0	0	42	0
2	59	1	18.65	13.49851501	10.4	0.967913022	137	83	1	0	0	1	0	0	0	0	1	217.7606201	87.61061859	95.64209547	1.700000048	4.400000095	0	0	0	42	0
1	63	1	28.38	5.799361892	5.4	0.967205119	128	64	2	0	0	0	0	0	0	1	0	136.6795349	143.3628387	54.83379428	1.899999976	7.099999905	1	0	1	42	0
1	59	1	22.26	5.799361892	5.4	0.967205119	142	83	2	0	0	0	1	0	0	0	0	179.1505737	84.07079315	88.89973528	0.200000003	4.599999905	1	0	1	42	0
1	55	1	26.45	5.799361892	5.4	0.967205119	129	64	1	0	0	0	0	0	1	1	0	154.0540619	179.6460114	107.5952542	1.600000024	3.900000095	0	0	0	42	0
2	49	1	27.64	5.799361892	5.4	0.967205119	115	69	1	0	0	0	0	0	0	0	0	150.9652557	202.6548615	93.21627196	1.299999952	5.900000095	0	0	0	42	0
2	64	1	17.93	5.799361892	5.4	0.967205119	148	86	1	0	0	0	0	0	0	1	0	156.7567596	68.14159393	100.4871508	0.200000003	3.799999952	0	0	0	42	0
1	58	1	25.86	5.799361892	5.4	0.967205119	152	88	2	0	0	0	0	0	0	1	0	174.5173798	276.1062012	99.35218644	2.799999952	5.5	0	0	0	42	0
1	59	1	23.53	5.799361892	5.4	0.967205119	120	69	1	1	0	1	0	0	1	1	0	166.4092712	135.3982239	103.5577502	2.299999952	4	0	0	0	42	0
2	70	1	22.25	5.799361892	5.4	0.967205119	155	79	1	1	1	0	0	0	0	0	0	209.6525116	132.7433624	97.79642673	1.700000048	3.599999905	0	0	0	42	0
2	71	1	27.79	5.799361892	5.4	0.967205119	126	57	1	1	0	0	0	0	0	1	0	179.1505737	261.0619507	90.58359387	2.700000048	4.099999905	0	0	0	42	0
1	57	1	26.24	5.799361892	5.4	0.967205119	152	102	2	0	1	0	0	0	0	0	0	162.1621704	76.10619354	93.70751725	0.899999976	7	0	0	0	42	0
1	62	1	20.24	5.799361892	5.4	0.967205119	153	84	2	0	0	0	0	0	0	0	0	193.4362946	100.8849564	91.81675525	0.400000006	5.900000095	0	0	0	42	0
2	50	1	25.34	5.799361892	5.4	0.967205119	151	89	1	0	0	0	0	0	0	0	0	210.8108063	252.2123871	105.4206355	1.600000024	4.099999905	0	0	0	42	0
1	68	1	24.27	5.799361892	5.4	0.967205119	155	90	2	0	0	0	0	0	0	0	0	186.486496	158.407074	85.06736205	0.699999988	5.699999809	0	0	0	42	0
1	67	1	24.97	12.09866929	9.5	0.966733463	154	71	1	0	0	0	0	0	0	1	0	137.4517365	150.4424744	66.79725401	6.300000191	3.900000095	0	0	0	42	0
2	65	1	22.09	6.099329195	5.6	0.966000823	116	68	1	1	0	0	0	0	0	1	0	181.4671783	101.7699127	74.57129854	5.699999809	5.699999809	0	0	0	42	0
1	53	1	20.1	6.099329195	5.6	0.966000823	145	91	2	0	0	0	0	0	0	0	0	175.2895813	63.71681213	101.1244096	0.699999988	5	0	0	0	42	0
2	65	1	23.1	6.099329195	5.6	0.966000823	113	61	1	0	0	0	0	0	0	0	0	160.6177673	123.0088501	91.54664569	0.699999988	3.799999952	0	0	0	42	0
1	50	1	24.26	6.099329195	5.6	0.966000823	130	87	3	0	0	0	0	0	0	0	0	231.6602325	167.2566376	93.87751176	1.5	5.099999905	0	0	0	42	0
2	56	1	25.16	6.099329195	5.6	0.966000823	110	60	1	0	0	0	0	0	1	0	0	140.1544342	146.0177002	27.80208667	0.600000024	3.700000048	0	0	0	42	0
1	60	1	27.2	6.099329195	5.6	0.966000823	157	81	1	1	0	0	0	0	0	1	0	101.5444031	158.407074	96.88156147	1.5	6.900000095	0	0	0	42	0
2	88	0	20.31	6.099329195	5.6	0.966000823	124	82	1	0	0	0	0	0	0	0	0	183.0115814	61.94690323	72.18450768	1.5	3.299999952	0	0	0	42	0
2	50	1	21.97	6.099329195	5.6	0.966000823	132	81	1	0	0	0	0	0	0	0	0	175.2895813	174.3362885	104.6120424	3.299999952	2.900000095	0	0	0	42	0
2	59	0	25.93	6.099329195	5.6	0.966000823	130	84	1	0	0	0	0	0	0	0	0	182.6254883	134.5132751	92.56680547	1	3.900000095	0	0	0	42	0
2	53	1	25.19	6.099329195	5.6	0.966000823	129	79	1	0	0	0	0	0	0	0	0	231.2741394	215.9291992	78.65163935	0.899999976	4.900000095	0	0	0	42	0
2	63	0	27	6.399296071	5.8	0.964911953	162	85	1	1	0	0	0	0	0	1	0	175.2895813	218.5840759	81.09251435	0.899999976	5.199999809	0	0	0	42	0
1	74	1	22.43	6.399296071	5.8	0.964911953	130	71	2	0	0	0	0	0	0	0	0	100.3861008	61.06194687	87.0078371	0.600000024	5.199999809	0	0	0	42	0
2	59	1	30.76	6.399296071	5.8	0.964911953	191	86	1	0	0	0	0	0	0	1	0	174.1312714	199.1150513	98.31828875	1.100000024	5.300000191	0	0	0	42	0
1	47	1	27.08	6.399296071	5.8	0.964911953	127	72	1	0	0	0	0	0	0	0	0	221.2355194	231.8584137	103.7274669	4.199999809	7	0	0	0	42	0
1	49	1	25.55	8.699043263	7.3	0.96473808	128	93	2	0	0	0	0	0	0	0	0	215.8301239	500	121.0593885	4.5	9	0	0	0	42	0
2	54	1	22.52	6.699262952	6	0.963922727	118	75	2	0	0	0	0	0	1	0	0	202.3166046	75.22123718	76.98281376	0.5	5.400000095	1	0	1	42	0
2	74	1	19.44	6.699262952	6	0.963922727	120	70	1	0	0	0	0	0	0	0	0	206.9498138	104.4247818	90.27161408	0.699999988	3.099999905	0	0	0	42	0
1	67	1	16.84	4.859465367	4.8	0.963797177	97	58	1	0	0	0	0	0	0	0	0	157.9150543	63.71681213	90.23065067	0.600000024	4.599999905	0	0	0	42	0
1	79	0	22.42	4.399516183	4.5	0.963749438	102	71	2	0	0	0	0	0	0	0	0	145.9459534	53.09734344	83.44155369	0.699999988	5.400000095	0	0	0	37	1
2	56	1	25.48	6.999230255	6.2	0.963020123	132	77	1	1	0	0	0	0	0	1	0	244.4015503	208.8495636	79.04566396	4.5	5.099999905	0	0	0	42	0
1	64	1	18.55	6.999230255	6.2	0.963020123	128	93	1	0	0	0	0	0	0	0	0	187.6447906	38.93805313	91.6025224	11.39999962	3.200000048	0	0	0	42	0
1	65	1	20.04	6.999230255	6.2	0.963020123	114	66	3	0	0	0	0	0	0	0	0	137.0656433	93.80531311	93.05551553	0.300000012	4	0	0	0	42	0
1	49	1	28.89	6.999230255	6.2	0.963020123	130	84	1	0	0	0	0	0	0	1	0	232.0463409	88.49557495	112.0736818	1	6.199999809	0	0	0	42	0
2	72	1	24.94	6.999230255	6.2	0.963020123	141	74	3	0	0	0	0	0	0	0	0	232.0463409	192.9203491	90.0027986	3	3.400000095	0	0	0	42	0
2	61	0	22.34	4.69948306	4.7	0.962417174	98	65	1	0	0	0	0	0	0	0	0	125.4826279	69.91150665	95.99747814	1.899999976	4.300000191	0	0	0	49	1
2	50	1	24.33	4.69948306	4.7	0.962417174	107	62	1	0	0	0	0	0	0	0	0	191.8918915	95.5752182	106.4514737	0.5	3.099999905	0	0	0	42	0
2	56	1	20.82	7.299196709	6.4	0.962193081	107	64	1	0	0	0	0	0	0	0	1	138.223938	123.0088501	97.94432196	1.100000024	3.400000095	0	0	0	42	0
2	61	1	24.29	7.299196709	6.4	0.962193081	161	85	1	1	0	0	0	0	0	1	0	201.9305115	298.2301025	96.27274971	2.200000048	5.900000095	0	0	0	42	0
2	62	1	23.83	7.299196709	6.4	0.962193081	105	58	1	0	0	0	0	0	0	0	0	230.1158295	167.2566376	62.92733012	1.100000024	5.400000095	0	0	0	42	0
2	64	1	25.61	7.299196709	6.4	0.962193081	127	78	2	0	0	1	0	0	0	0	1	178.7644806	176.9911499	93.0504174	1.299999952	3.5	0	0	0	42	0
2	63	0	21.7	7.299196709	6.4	0.962193081	123	62	1	0	0	1	0	0	0	0	1	184.1698914	80.53097534	96.56861975	23.5	4.199999809	0	0	0	42	0
1	74	1	23.34	15.39830622	11.7	0.961612828	132	85	1	1	1	1	0	0	0	1	1	183.783783	179.6460114	99.77660015	1.700000048	3.200000048	0	0	0	42	0
2	59	1	23.55	4.999449938	4.9	0.961247825	126	81	1	1	0	0	0	0	0	1	0	175.6756744	173.4513245	55.59795302	2.400000095	5.099999905	0	1	1	42	0
2	69	1	21.07	4.999449938	4.9	0.961247825	103	61	2	0	0	0	0	0	0	0	0	146.7181549	58.40707779	97.98694786	0.400000006	3.5	0	0	0	42	0
1	62	1	19.54	4.999449938	4.9	0.961247825	133	86	1	0	0	0	0	0	0	1	0	160.6177673	121.2389374	79.86951923	0.699999988	5.699999809	0	0	0	42	0
2	51	1	25.03	4.999449938	4.9	0.961247825	129	80	1	0	0	0	0	0	0	0	0	182.2393799	119.4690247	91.58369533	0.899999976	3.900000095	0	0	0	42	0
2	51	1	28	4.999449938	4.9	0.961247825	113	72	1	1	0	0	0	0	0	1	0	174.5173798	132.7433624	101.3352836	1	7.300000191	0	0	0	42	0
2	58	1	23.78	4.999449938	4.9	0.961247825	126	77	1	0	0	0	0	0	0	0	0	126.6409302	120.353981	101.2632516	1	5.699999809	0	0	0	42	0
1	77	1	20.77	4.999449938	4.9	0.961247825	135	69	2	0	0	0	0	0	0	0	0	144.0154419	53.9822998	91.19669003	2.599999905	5.5	0	0	0	42	0
1	46	1	29.05	4.999449938	4.9	0.961247825	119	65	2	0	0	0	0	0	0	0	0	132.0463409	183.1858368	107.0795123	0.800000012	5.300000191	0	0	0	42	0
2	46	1	24.47	5.29941724	5.1	0.960213307	126	82	1	0	1	0	0	0	1	0	0	180.6949768	84.95574951	107.7827962	5.5	3	1	0	1	42	0
2	69	0	17.72	5.29941724	5.1	0.960213307	100	54	2	0	0	0	1	0	0	0	0	198.4555969	230.088501	70.97626804	0.5	6.099999905	0	0	0	42	0
1	64	1	26.15	5.29941724	5.1	0.960213307	132	63	1	0	0	0	0	0	0	0	0	140.9266357	112.3893814	90.39363665	0.5	4.699999809	0	0	0	42	0
1	52	1	20.82	5.29941724	5.1	0.960213307	114	76	2	0	0	0	0	0	0	0	0	181.8532867	104.4247818	93.65415464	1	5.5	0	0	0	42	0
1	47	1	23.36	5.29941724	5.1	0.960213307	125	75	1	0	0	0	0	0	0	0	0	198.4555969	99.11504364	99.32621757	0.100000001	6.099999905	0	0	0	42	0
2	52	1	27.79	5.29941724	5.1	0.960213307	122	78	1	0	0	0	0	0	0	0	0	147.104248	370.7964478	103.9499122	1.700000048	6.199999809	0	0	0	42	0
2	55	1	26.44	5.29941724	5.1	0.960213307	117	74	1	0	0	0	0	0	0	0	0	159.0733643	103.5398254	99.17801993	0.800000012	4.599999905	0	0	0	42	0
2	46	1	19.43	5.29941724	5.1	0.960213307	91	66	1	0	0	0	0	0	0	0	0	96.91120148	109.7345123	106.2424596	0.300000012	4.099999905	0	0	0	42	0
2	50	1	21.06	5.29941724	5.1	0.960213307	135	78	3	0	0	0	0	0	0	0	0	151.3513489	146.9026489	103.0670384	1.700000048	3.5	0	0	0	42	0
1	47	1	23.12	5.29941724	5.1	0.960213307	113	70	1	0	0	0	0	0	0	0	0	178.7644806	52.2123909	103.2773103	2.5	5	0	0	0	42	0
1	58	1	21.46	5.29941724	5.1	0.960213307	139	72	2	0	0	0	0	0	0	0	0	189.5752869	89.38053131	102.7258486	1	4.199999809	0	0	0	42	0
1	58	1	27.55	5.449400467	5.2	0.959739427	148	83	2	0	0	0	0	0	0	0	0	254.0540619	249.5575256	96.06673146	2.099999905	4	0	0	0	42	0
1	47	1	24.34	5.599384118	5.3	0.959291437	124	86	2	0	0	0	0	0	1	0	0	290.7335815	500	125.5022065	10.39999962	5.699999809	1	0	1	42	0
1	67	1	21.78	5.599384118	5.3	0.959291437	111	69	2	0	0	0	0	0	1	0	0	179.5366821	110.6194687	90.42918357	0.800000012	3.700000048	0	1	1	42	0
1	50	1	23.47	5.599384118	5.3	0.959291437	144	98	1	0	0	0	0	0	0	0	0	177.2200775	148.6725616	93.87751176	0.899999976	4.800000191	0	1	1	42	0
2	74	0	25.39	5.599384118	5.3	0.959291437	169	74	1	0	0	0	0	0	0	0	0	196.9111938	107.9645996	58.08629577	0.699999988	4.300000191	0	0	0	42	0
2	65	0	24.76	5.599384118	5.3	0.959291437	119	76	1	0	0	0	0	0	0	0	0	177.6061859	126.5486755	71.03195855	0.600000024	6.300000191	0	0	0	42	0
2	46	1	21.9	5.599384118	5.3	0.959291437	155	98	1	0	0	0	0	0	0	0	0	150.9652557	109.7345123	107.2179106	1	4.400000095	0	0	0	42	0
2	52	1	29.03	5.599384118	5.3	0.959291437	127	71	1	1	0	0	0	0	0	1	0	207.335907	307.0796509	93.99141535	4.400000095	4.5	0	0	0	42	0
2	63	1	25.26	5.599384118	5.3	0.959291437	153	71	1	0	0	0	0	0	0	0	0	167.1814728	161.9468994	94.92964858	0.600000024	3.799999952	0	0	0	42	0
1	69	0	21.72	5.599384118	5.3	0.959291437	125	66	1	0	0	0	0	0	0	0	0	166.7953644	84.95574951	69.37231914	2.099999905	5.699999809	0	0	0	42	0
2	66	1	23	5.599384118	5.3	0.959291437	157	87	1	0	0	0	0	0	0	1	0	152.1235504	102.6548691	91.50000968	1.399999976	4.599999905	0	0	0	42	0
1	50	1	22.86	5.599384118	5.3	0.959291437	111	68	3	0	0	0	0	0	0	0	0	168.7258759	94.69026184	103.5735046	1	7.199999809	0	0	0	42	0
1	47	1	29.31	5.599384118	5.3	0.959291437	149	91	2	0	0	0	0	0	0	0	0	160.6177673	154.8672638	110.3411843	1	4.599999905	0	0	0	42	0
1	66	1	18.79	5.599384118	5.3	0.959291437	119	67	1	0	0	0	0	0	0	0	0	203.0888062	79.64601898	90.71775372	0.5	4.099999905	0	0	0	42	0
2	47	1	22	5.599384118	5.3	0.959291437	110	68	2	0	0	0	0	0	0	0	0	150.1930542	69.02655029	106.4057878	2.799999952	2.5	0	0	0	42	0
1	53	1	24.72	5.599384118	5.3	0.959291437	137	80	2	0	0	0	0	0	0	0	0	196.9111938	143.3628387	103.8347792	5.400000095	8.100000381	0	0	0	42	0
2	63	1	25.07	5.599384118	5.3	0.959291437	133	62	1	0	0	0	0	0	0	0	0	156.7567596	61.94690323	70.35686799	1.399999976	5.5	0	0	0	42	0
1	47	1	24.55	5.599384118	5.3	0.959291437	126	72	2	0	0	0	0	0	0	0	0	184.9420929	88.49557495	108.9020794	2.5	4.400000095	0	0	0	42	0
2	59	1	20.79	5.599384118	5.3	0.959291437	126	67	1	0	0	0	0	0	0	0	0	140.9266357	85.84070587	100.3026669	0.600000024	4.099999905	0	0	0	42	0
2	51	1	24.74	5.599384118	5.3	0.959291437	115	76	1	1	0	0	0	0	0	0	0	176.447876	213.2743378	98.48172288	0.800000012	3.900000095	0	0	0	42	0
1	59	1	29	5.899350993	5.5	0.958464824	145	88	2	0	0	0	0	0	0	1	0	201.1583099	115.9292068	97.22812442	1.100000024	5.800000191	0	0	0	49	1
2	54	1	26.41	5.899350993	5.5	0.958464824	129	71	1	0	0	0	0	0	0	0	0	178.7644806	93.80531311	100.3237158	1.399999976	3.5	0	0	0	42	0
2	50	1	24.34	5.899350993	5.5	0.958464824	121	71	1	0	0	0	0	0	0	0	0	210.0386047	279.6460266	104.7964185	2.799999952	3.400000095	0	0	0	42	0
2	70	1	21.55	5.899350993	5.5	0.958464824	180	92	2	0	0	0	0	0	0	1	0	205.0193024	84.95574951	86.01190708	0.800000012	4	0	0	0	42	0
1	60	1	23.03	5.899350993	5.5	0.958464824	145	76	2	0	0	0	0	0	0	0	0	204.6332092	208.8495636	95.6757328	1.200000048	5	0	0	0	42	0
1	61	1	21.35	5.899350993	5.5	0.958464824	122	76	2	0	0	0	0	0	0	0	0	128.5714264	74.33628082	96.5390565	2.700000048	3.200000048	0	0	0	42	0
2	76	0	21.54	5.899350993	5.5	0.958464824	144	80	3	0	0	0	0	0	0	0	0	218.1467133	138.9380493	88.79107217	1.200000048	3.700000048	0	0	0	42	0
2	51	1	30.49	5.899350993	5.5	0.958464824	135	67	1	1	1	1	0	0	0	0	0	215.0579224	70.79646301	102.2312963	0.899999976	5.199999809	0	0	0	42	0
1	55	1	21.47	6.199317875	5.7	0.957719431	165	95	2	1	1	0	0	0	1	1	0	267.5675659	123.0088501	99.88441259	0.600000024	5.400000095	0	0	0	42	0
2	58	1	25.06	6.199317875	5.7	0.957719431	110	70	1	0	1	0	0	0	0	1	0	162.5482635	316.8141479	100.3255493	2.400000095	5.699999809	0	0	0	42	0
1	75	1	23.52	6.199317875	5.7	0.957719431	95	157	2	0	0	0	0	0	0	0	0	199.6139069	332.7433472	81.46934452	8.300000191	5.900000095	0	0	0	42	0
2	61	1	22.76	6.199317875	5.7	0.957719431	126	80	1	1	0	0	0	0	0	1	0	156.7567596	92.03540039	94.46113777	2	4.900000095	0	0	0	42	0
1	83	0	19.29	6.199317875	5.7	0.957719431	95	50	1	0	0	0	0	0	0	0	0	152.1235504	190.2654877	79.98478811	2.599999905	4.199999809	0	0	0	42	0
2	66	1	20.38	6.199317875	5.7	0.957719431	105	61	1	0	0	0	0	0	1	0	0	201.9305115	71.68141937	86.63377588	1.899999976	4.900000095	0	0	0	42	0
1	69	1	21.61	6.199317875	5.7	0.957719431	117	58	2	0	0	0	0	0	0	0	0	164.4787598	85.84070587	95.4570575	0.600000024	5.400000095	0	0	0	42	0
2	52	0	22.13	6.199317875	5.7	0.957719431	121	77	1	0	0	0	0	0	0	0	0	159.4594574	192.0354004	103.1525998	1.5	4.800000191	0	0	0	42	0
1	46	1	25.18	6.199317875	5.7	0.957719431	120	81	2	0	0	0	0	0	0	0	0	163.7065582	77.87610626	104.0053478	0.899999976	6.400000095	0	0	0	42	0
1	49	1	25.05	6.199317875	5.7	0.957719431	133	82	3	0	0	0	0	0	0	0	0	148.6486511	100	104.3634788	1.299999952	1	0	0	0	42	0
1	55	1	26.88	6.199317875	5.7	0.957719431	174	114	2	1	0	0	0	0	0	1	0	185.328186	130.088501	98.60008305	1.399999976	8.199999809	0	0	0	42	0
2	56	1	28.08	6.199317875	5.7	0.957719431	151	68	1	0	0	0	0	0	0	0	0	215.4440155	500	106.5196014	4.800000191	3.900000095	0	0	0	42	0
1	61	1	23.35	6.199317875	5.7	0.957719431	131	77	2	0	0	0	0	0	0	0	0	174.5173798	74.33628082	105.4284056	0.899999976	5.099999905	0	0	0	42	0
1	50	1	26.99	6.199317875	5.7	0.957719431	133	89	2	0	0	0	0	0	0	0	0	193.4362946	434.5132751	99.89205763	2.099999905	5.699999809	0	0	0	42	0
1	70	1	23.64	9.698933424	8	0.957446537	138	73	1	0	0	0	0	0	1	0	1	181.4671783	105.3097305	92.7120747	2.099999905	3.299999952	0	1	1	42	0
1	68	1	25.27	5.73936869	5.4	0.957199581	101	64	1	0	0	0	0	0	0	0	0	177.9922791	88.49557495	75.74735195	1.100000024	7.699999809	0	0	0	42	0
2	71	0	23.43	6.499285172	5.9	0.957043907	146	88	1	0	0	0	0	0	0	0	0	159.8455658	95.5752182	83.48650058	2.900000095	3.099999905	1	0	1	42	0
1	58	1	19.74	6.499285172	5.9	0.957043907	106	66	3	0	0	0	0	0	0	0	0	171.8146667	180.5309753	81.92244035	1.600000024	5.199999809	0	0	0	42	0
2	46	1	24.72	6.799252053	6.1	0.95642876	132	79	1	0	0	0	0	0	0	0	0	176.8339844	69.02655029	98.58660701	1.799999952	3.5	0	0	0	42	0
2	61	1	26.66	6.799252053	6.1	0.95642876	124	68	1	1	0	0	0	0	0	1	0	287.6447754	262.8318481	69.93341791	2.5	3.700000048	0	0	0	42	0
1	60	0	26.95	6.799252053	6.1	0.95642876	141	69	1	0	0	0	0	0	0	0	0	138.6100464	395.5752258	92.7275946	6.5	4.400000095	0	0	0	42	0
1	53	1	21.44	7.099218929	6.3	0.955866289	126	78	1	0	0	0	0	0	0	0	0	171.4285736	145.1327362	89.06808397	2.099999905	5.400000095	0	0	0	42	0
1	50	1	28.34	7.099218929	6.3	0.955866289	154	87	2	0	0	0	0	0	0	1	0	200.3861084	136.2831879	106.1752268	2	7.5	0	0	0	42	0
1	47	1	27.71	7.399185805	6.5	0.955350007	120	65	2	0	0	0	0	0	0	0	0	210.0386047	81.4159317	100.2241883	3.200000048	8.300000191	0	0	0	42	0
2	57	0	23.78	7.999120411	6.9	0.954435081	133	82	1	0	0	0	0	0	0	0	0	223.9382324	262.8318481	99.24509985	1.799999952	5.699999809	0	0	0	42	0
1	51	1	23.92	8.299086865	7.1	0.954027689	158	98	1	0	0	0	0	0	0	0	0	209.6525116	445.1327515	95.71523921	6.099999905	6.599999905	0	0	0	42	0
1	71	1	24.67	4.199537982	4.4	0.953140713	124	65	1	0	0	0	0	0	0	0	0	158.3011627	60.17699051	88.26497329	0.100000001	6	0	0	0	42	0
1	46	1	28.54	10.09888898	8.3	0.952096632	126	89	1	0	0	0	0	0	0	1	1	200.3861084	383.1858521	108.5428506	8.800000191	2.099999905	1	0	1	42	0
2	54	1	23.84	4.799472161	4.8	0.951898485	139	84	1	0	0	0	0	0	0	0	0	133.2046356	160.1769867	86.38483934	1.600000024	5.699999809	1	0	1	42	0
1	47	1	26.92	4.799472161	4.8	0.951898485	126	83	1	0	0	0	0	0	0	0	0	203.4748993	154.8672638	37.97414215	1.200000048	5.599999905	0	0	0	42	0
1	71	1	22.97	4.799472161	4.8	0.951898485	149	92	1	0	0	0	0	0	0	0	0	151.7374573	96.46017456	93.8209798	7.199999809	5.099999905	0	0	0	42	0
1	57	1	24.22	4.799472161	4.8	0.951898485	108	65	2	0	0	0	0	0	0	0	0	143.2432404	335.3982239	96.69104574	3.400000095	6	0	0	0	42	0
2	47	1	24.42	4.799472161	4.8	0.951898485	161	83	1	0	0	0	0	0	0	0	0	129.3436279	153.0973511	109.1243069	0.5	4.300000191	0	0	0	42	0
2	62	1	16.35	4.799472161	4.8	0.951898485	106	56	1	0	0	0	1	0	0	0	0	176.8339844	43.36283112	88.76812848	0.100000001	4.400000095	0	0	0	42	0
2	59	1	17.9	4.799472161	4.8	0.951898485	99	56	1	0	0	0	0	0	0	0	0	128.1853333	56.63716888	103.3623635	2.5	2.599999905	0	0	0	42	0
2	52	1	23.77	4.799472161	4.8	0.951898485	151	80	1	1	0	0	0	0	0	1	0	140.5405426	64.60176849	87.14874026	0.400000006	3	0	0	0	42	0
2	58	1	17.39	4.799472161	4.8	0.951898485	122	74	1	0	0	0	0	0	0	0	0	202.3166046	77.87610626	98.83747719	0.100000001	3.799999952	0	0	0	42	0
1	80	1	20.73	4.949455388	4.9	0.951635337	146	72	2	0	0	0	0	0	0	0	0	191.5057983	161.0619507	71.84765847	1.399999976	6.599999905	0	0	0	42	0
1	58	1	29.14	5.099439039	5	0.95138788	113	67	2	0	1	0	1	0	0	0	0	166.4092712	159.292038	96.06673146	1.100000024	4.300000191	0	0	0	42	0
1	51	1	27	5.099439039	5	0.95138788	138	81	1	0	0	0	0	0	0	0	0	166.7953644	71.68141937	99.71822175	1.799999952	6.199999809	0	0	0	42	0
2	46	0	21.91	5.099439039	5	0.95138788	153	93	1	0	0	0	0	0	0	0	0	267.1814575	500	107.7827962	3.099999905	6	0	0	0	42	0
1	59	1	26.5	5.099439039	5	0.95138788	129	84	1	0	0	0	0	0	0	0	0	141.6988373	232.7433624	97.45193885	2	5.099999905	0	0	0	42	0
1	59	1	19.69	5.099439039	5	0.95138788	122	63	2	0	0	0	0	0	0	0	0	162.1621704	51.32743454	100.8469578	14.5	4.400000095	0	0	0	42	0
2	68	1	26.6	5.099439039	5	0.95138788	166	100	2	1	0	0	0	0	0	1	0	180.6949768	84.07079315	89.39795618	1.399999976	4.5	0	0	0	42	0
1	54	1	25.83	5.099439039	5	0.95138788	136	85	2	0	0	0	0	0	0	0	0	163.3204651	316.8141479	105.1134955	1.899999976	6.5	0	0	0	42	0
2	53	1	28.25	5.099439039	5	0.95138788	133	76	1	0	0	0	0	0	0	0	0	140.9266357	54.86725616	108.2581198	2.099999905	3.099999905	0	0	0	42	0
2	49	1	26.66	5.099439039	5	0.95138788	112	66	1	0	0	0	0	0	0	0	0	194.9806976	72.5663681	95.46108643	0.699999988	3.5	0	0	0	42	0
1	48	0	20.74	5.399405917	5.2	0.950934469	122	69	1	0	0	0	0	0	0	0	0	230.888031	500	95.06773558	1.700000048	3.700000048	0	0	0	42	0
1	80	1	21.89	5.399405917	5.2	0.950934469	155	92	2	0	0	0	0	0	0	0	0	184.1698914	156.6371613	77.84350127	1.200000048	4.800000191	0	0	0	42	0
1	55	1	22.95	5.399405917	5.2	0.950934469	127	71	2	0	0	0	0	0	0	0	0	159.0733643	159.292038	101.8319522	0.699999988	4.800000191	0	0	0	42	0
2	55	1	20.78	5.399405917	5.2	0.950934469	146	90	2	0	0	0	0	0	0	0	0	157.9150543	69.91150665	102.3996509	0.200000003	3.900000095	0	0	0	42	0
2	55	1	21.49	5.399405917	5.2	0.950934469	114	73	1	0	0	0	0	0	0	1	0	148.6486511	80.53097534	99.12314869	0.5	3.599999905	0	0	0	42	0
2	58	1	22.92	5.399405917	5.2	0.950934469	124	80	1	0	0	0	0	0	0	0	0	218.5328217	116.8141556	86.71887573	0.400000006	4	0	0	0	42	0
2	49	1	31.48	5.399405917	5.2	0.950934469	140	81	1	0	0	0	0	0	0	0	0	152.5096588	273.4513245	105.9736102	1.100000024	2.400000095	0	0	0	42	0
1	47	1	21.65	5.399405917	5.2	0.950934469	117	74	2	0	0	0	0	0	0	0	0	160.6177673	110.6194687	102.6144646	0.600000024	8.100000381	0	0	0	42	0
2	59	1	20.18	5.399405917	5.2	0.950934469	105	64	1	0	0	0	0	0	0	0	0	144.4015503	84.95574951	96.5371187	0.899999976	3.700000048	0	0	0	42	0
2	46	1	21.07	5.399405917	5.2	0.950934469	130	84	3	0	0	0	0	0	0	0	0	130.5019379	99.11504364	105.2442166	2.200000048	3.599999905	0	0	0	42	0
1	70	0	18.62	5.399405917	5.2	0.950934469	131	77	2	1	0	0	0	0	0	1	0	218.5328217	86.72566223	96.83488554	0.600000024	3.5	0	0	0	42	0
2	67	0	18.82	5.399405917	5.2	0.950934469	136	68	1	0	0	0	0	0	0	0	0	141.3127441	72.5663681	87.17518823	0.100000001	3.799999952	0	0	0	42	0
1	54	1	23.26	5.399405917	5.2	0.950934469	116	72	1	0	0	0	1	0	0	0	0	166.4092712	221.2389374	102.3050464	2.200000048	6	0	0	0	42	0
2	61	1	22.83	5.399405917	5.2	0.950934469	109	61	1	0	0	0	0	0	0	0	0	193.822403	103.5398254	74.47359619	0.899999976	4.099999905	0	0	0	42	0
2	81	1	19.55	5.399405917	5.2	0.950934469	111	60	1	0	0	0	0	0	0	0	0	158.6872559	189.3805237	41.57444843	2.5	6.900000095	0	0	0	42	0
2	64	0	24.26	5.699373219	5.4	0.950529223	182	96	1	1	1	0	0	0	0	0	0	148.6486511	115.0442505	36.19142842	12.39999962	4	0	1	1	49	1
2	66	0	22.22	5.699373219	5.4	0.950529223	145	82	1	0	0	0	0	0	0	1	0	165.2509613	166.3716736	80.81534002	0.200000003	4.800000191	1	0	1	42	0
2	67	1	25.63	5.699373219	5.4	0.950529223	113	62	1	0	0	0	0	0	0	0	0	195.3667908	69.91150665	91.77459845	0.800000012	3.5	0	0	0	42	0
2	58	0	20.69	5.699373219	5.4	0.950529223	134	80	1	0	0	0	0	0	0	0	0	163.7065582	92.92035675	99.77944763	0.899999976	5	0	0	0	42	0
1	69	1	26.72	5.699373219	5.4	0.950529223	132	84	2	0	0	0	0	0	0	1	0	125.4826279	176.9911499	79.15154281	1	6.199999809	0	0	0	42	0
2	60	1	27.5	5.699373219	5.4	0.950529223	114	74	1	0	0	0	0	0	0	1	0	214.2857208	135.3982239	95.80814363	0.899999976	4	0	0	0	42	0
1	66	1	24.04	5.699373219	5.4	0.950529223	139	66	2	0	0	0	1	0	0	0	0	172.5868683	148.6725616	31.45942754	9.899999619	7.599999905	0	0	0	42	0
1	59	1	24.7	5.699373219	5.4	0.950529223	114	72	2	0	0	0	0	0	0	0	0	143.2432404	52.2123909	93.72304177	3	6.199999809	0	0	0	42	0
1	51	1	25.02	5.699373219	5.4	0.950529223	118	80	2	0	0	0	0	0	0	0	0	161.776062	283.1858521	87.47536366	1.299999952	6.099999905	0	0	0	42	0
2	62	1	22.74	5.699373219	5.4	0.950529223	117	81	1	0	0	0	0	0	0	0	0	193.0502014	84.95574951	78.49009279	1	4.599999905	0	0	0	42	0
1	47	1	23.76	5.699373219	5.4	0.950529223	134	80	1	0	0	0	0	0	0	0	0	189.5752869	285.8406982	104.7654823	1.5	4.599999905	0	0	0	42	0
1	61	1	22.92	5.699373219	5.4	0.950529223	122	68	1	0	0	0	0	0	0	0	0	164.0926666	52.2123909	91.24883262	0.400000006	5.199999809	0	0	0	42	0
1	58	1	25.3	5.699373219	5.4	0.950529223	123	72	2	1	0	0	0	0	0	0	0	155.5984497	100.8849564	102.201077	0.699999988	6.5	0	0	0	42	0
2	60	1	32.29	5.699373219	5.4	0.950529223	158	90	1	1	1	0	0	0	1	1	0	204.2471008	184.9557495	65.29018967	4.900000095	7.300000191	0	0	0	42	0
1	52	1	21.62	5.699373219	5.4	0.950529223	120	65	2	0	0	0	0	0	0	0	0	149.8069458	299.1150513	70.04906524	2.099999905	6.400000095	0	0	0	42	0
1	49	1	22.42	5.699373219	5.4	0.950529223	111	65	1	0	0	0	0	0	0	0	0	170.6563721	56.63716888	99.57507693	0.200000003	4.800000191	0	0	0	42	0
2	54	1	30.23	5.699373219	5.4	0.950529223	148	94	1	0	0	0	0	0	0	0	0	216.6023254	241.592926	94.78848045	2	5.300000191	0	0	0	42	0
2	53	1	27.62	5.699373219	5.4	0.950529223	124	76	1	0	0	0	0	0	0	0	0	157.1428528	77.87610626	104.1673458	0.800000012	3	0	0	0	42	0
1	46	1	28.68	5.999340094	5.6	0.950164728	149	85	1	0	0	0	0	0	1	1	0	189.5752869	244.2477875	108.348076	2.700000048	6.199999809	1	1	1	42	0
2	64	1	21.58	5.999340094	5.6	0.950164728	112	67	1	0	0	0	0	0	0	0	0	242.8571472	121.2389374	92.7437629	2.099999905	5.300000191	1	0	1	42	0
1	69	1	21.99	5.999340094	5.6	0.950164728	171	95	2	1	0	0	0	0	0	1	0	173.3590698	123.0088501	94.00593784	4.800000191	5.099999905	0	0	0	42	0
1	53	1	24.12	5.999340094	5.6	0.950164728	114	72	1	0	0	0	0	0	0	0	0	167.5675659	137.1681366	102.1791839	4.800000191	5.099999905	0	0	0	42	0
2	57	1	28.69	5.999340094	5.6	0.950164728	153	89	1	0	0	0	0	0	0	0	0	229.3436279	500	97.63243462	3.599999905	6.300000191	0	0	0	42	0
1	75	1	21.3	5.999340094	5.6	0.950164728	119	58	2	0	0	0	0	0	0	0	0	129.7297363	52.2123909	79.56530563	0.200000003	5.599999905	0	0	0	42	0
1	70	1	19.95	5.999340094	5.6	0.950164728	145	70	1	0	0	0	0	0	0	0	0	162.9343719	73.45132446	102.2978576	0.300000012	3.099999905	0	0	0	42	0
1	65	1	20.42	5.999340094	5.6	0.950164728	162	83	2	0	1	0	0	0	0	1	0	117.3745193	68.14159393	89.94930212	1.5	9	0	0	0	42	0
2	74	1	24.04	5.999340094	5.6	0.950164728	125	76	1	1	0	0	0	0	0	1	0	206.9498138	229.203537	86.8344193	2.400000095	5.099999905	0	0	0	42	0
1	64	1	23.1	5.999340094	5.6	0.950164728	114	71	1	0	0	0	0	0	0	0	0	196.1389923	123.8938065	94.91436358	1.600000024	7.5	0	0	0	42	0
1	68	1	16.05	5.999340094	5.6	0.950164728	143	80	2	0	0	0	0	0	0	0	0	184.9420929	91.15044403	70.84361781	0.5	5.900000095	0	0	0	42	0
2	70	1	26	5.999340094	5.6	0.950164728	123	61	2	0	1	0	0	0	0	0	0	204.2471008	81.4159317	99.50241134	0.400000006	4.800000191	0	0	0	42	0
1	53	1	24.8	6.149323746	5.7	0.949995944	151	83	2	0	0	0	0	0	0	1	0	219.6911163	91.15044403	101.1244096	2.5	4.5	0	0	0	42	0
2	71	1	23.55	6.299306976	5.8	0.949835189	131	64	1	0	0	0	0	0	0	0	0	241.3127441	153.0973511	64.01055996	0.899999976	7.5	0	0	0	42	0
1	71	1	21.36	6.299306976	5.8	0.949835189	138	69	3	0	0	0	0	0	0	1	0	189.5752869	281.4159241	83.79097195	2.400000095	6.900000095	0	0	0	42	0
1	48	1	24.85	6.299306976	5.8	0.949835189	115	77	1	0	0	0	0	0	0	0	0	227.7992249	309.7345276	105.2200682	3.099999905	6.099999905	0	0	0	42	0
2	56	1	27.06	6.299306976	5.8	0.949835189	130	89	1	1	0	0	0	0	0	1	0	168.7258759	175.2212372	94.90063057	2.700000048	4.300000191	0	0	0	42	0
2	53	1	27.58	6.299306976	5.8	0.949835189	118	69	1	0	0	0	0	0	0	0	0	237.4517365	150.4424744	94.03154611	0.899999976	4.800000191	0	0	0	42	0
2	60	1	24.95	6.299306976	5.8	0.949835189	149	83	1	0	0	0	0	0	0	0	0	244.4015503	219.4690247	95.80814363	1.200000048	3.799999952	0	0	0	42	0
1	55	1	26.3	6.299306976	5.8	0.949835189	142	90	2	0	0	0	0	0	0	0	0	266.4092712	187.6106262	96.90378782	0.699999988	5.599999905	0	0	0	42	0
1	69	1	22.44	6.299306976	5.8	0.949835189	120	69	2	0	0	0	0	0	0	0	0	217.7606201	103.5398254	91.80091634	0.100000001	6.300000191	0	0	0	42	0
2	58	1	19.7	6.299306976	5.8	0.949835189	130	69	1	0	0	0	0	0	0	0	0	154.8262634	64.60176849	81.00144414	1.100000024	4.400000095	0	0	0	42	0
1	73	0	17.05	6.299306976	5.8	0.949835189	140	82	2	0	0	0	0	0	0	1	0	184.5559845	50.44247818	100.2431264	1.5	3.799999952	0	0	0	42	0
1	86	0	20.44	6.299306976	5.8	0.949835189	114	59	3	0	0	0	0	0	0	0	0	205.0193024	100	60.49309992	1.200000048	4.800000191	0	0	0	42	0
2	49	1	29.76	6.599274273	6	0.949535867	161	103	2	1	0	0	0	0	0	1	0	173.3590698	368.1416016	102.1625839	3.799999952	8.300000191	0	0	0	42	0
1	64	1	27.42	6.599274273	6	0.949535867	172	80	1	0	0	0	0	0	0	0	0	160.6177673	91.15044403	77.48750587	1.600000024	6.099999905	0	0	0	42	0
2	47	1	28.76	6.599274273	6	0.949535867	101	61	1	0	0	0	0	0	0	0	0	189.9613953	266.3716736	95.74866679	1.799999952	5	0	0	0	42	0
1	59	1	25.15	6.899241154	6.2	0.949262679	143	93	1	0	0	0	0	0	0	1	0	252.5096588	308.8495483	78.05032883	1.399999976	6.099999905	0	0	0	42	0
2	66	1	24.13	6.899241154	6.2	0.949262679	108	66	1	0	0	0	0	0	0	0	0	221.6216278	406.1947021	97.47826694	2.5	3.799999952	0	0	0	42	0
2	48	1	28.48	7.199208452	6.4	0.949012451	160	97	1	0	0	0	0	0	0	0	0	205.4054108	146.0177002	109.6064925	2.200000048	4.300000191	0	0	0	42	0
2	66	1	34.01	7.199208452	6.4	0.949012451	131	80	1	0	1	0	0	0	0	0	0	222.0077209	196.4601746	83.47949007	3.200000048	6.300000191	0	0	0	42	0
1	52	1	27.38	7.499174906	6.6	0.94878225	143	88	1	0	0	0	0	0	0	0	0	152.1235504	80.53097534	108.7771979	6.300000191	3.200000048	0	0	0	42	0
2	61	1	18.87	7.499174906	6.6	0.94878225	114	74	1	0	0	0	0	0	0	0	0	204.2471008	329.2035522	103.5023691	2.5	3.400000095	0	0	0	42	0
2	72	0	21.7	7.499174906	6.6	0.94878225	144	75	2	0	0	0	0	0	0	0	0	238.223938	167.2566376	88.507195	0.200000003	5.099999905	0	0	0	42	0
2	57	1	24.17	7.799142209	6.8	0.94856996	109	72	3	0	0	0	0	0	1	0	0	170.2702789	187.6106262	97.63243462	6.800000191	4.5	0	0	0	42	0
2	60	1	23.11	7.799142209	6.8	0.94856996	138	71	1	0	0	0	0	0	0	1	0	254.8262634	213.2743378	100.551279	1.200000048	3.900000095	0	0	0	42	0
2	57	1	25.17	12.29864749	9.8	0.94663235	113	57	1	1	1	1	0	0	0	1	1	232.8185425	137.1681366	86.86115324	3.900000095	4.800000191	1	0	1	42	0
2	65	1	22.38	13.49851501	10.6	0.946334479	131	74	2	1	0	0	0	0	0	1	0	268.3397827	500	102.1971248	2.700000048	5.400000095	0	0	0	42	0
2	49	1	21.57	14.99834982	11.6	0.946029382	121	66	1	0	1	1	0	0	0	0	0	144.0154419	63.71681213	105.9736102	0.600000024	4.5	0	0	0	42	0
1	51	1	26.9	15.59828442	12	0.945923858	133	80	2	0	1	1	0	0	1	0	1	320.4633179	500	120.4691217	5	3.5	0	0	0	42	0
2	53	1	29.36	13.2985368	10.5	0.942824304	109	124	1	0	0	0	0	0	1	1	1	160.6177673	140.707962	106.3765891	3.900000095	3.700000048	0	0	0	42	0
1	57	1	33.16	11.49873554	9.3	0.94275113	129	87	1	0	0	0	0	0	0	0	0	186.8725891	268.1416016	97.54949088	2.299999952	7.599999905	0	0	0	42	0
1	53	1	22.07	10.59883448	8.7	0.942705192	140	80	1	0	1	0	1	0	1	0	1	137.4517365	90.26548767	84.62097643	75.30000305	4.900000095	0	0	0	42	0
1	61	1	24.98	10.29886718	8.5	0.942688071	128	89	3	0	0	0	0	0	1	0	0	228.5714264	157.5221252	92.61000161	8.600000381	5.300000191	1	0	1	42	0
2	47	1	27.38	9.398966121	7.9	0.94263024	119	78	1	0	0	0	0	0	0	0	0	206.1776123	265.4867249	115.1982838	2.200000048	4.699999809	0	1	1	42	0
1	46	1	33.35	8.799032364	7.5	0.942585149	93	59	2	0	0	0	0	0	0	0	0	243.2432404	500	122.6334758	12.60000038	6.5	0	0	0	42	0
2	74	1	31.82	8.499065067	7.3	0.942560172	138	80	1	0	0	1	0	0	0	0	1	174.1312714	135.3982239	49.66415126	2.599999905	4.800000191	0	0	0	42	0
1	50	1	26.98	8.199097764	7.1	0.942533367	131	92	2	0	0	0	0	0	0	1	0	187.6447906	467.2566223	105.3460358	2.400000095	7.5	0	0	0	42	0
1	55	1	22.88	7.599164007	6.7	0.942473522	168	91	1	0	0	0	0	0	0	0	0	160.2316589	56.63716888	98.49106094	0.600000024	3.900000095	0	0	0	42	0
2	61	1	23.13	7.599164007	6.7	0.942473522	179	81	1	0	0	0	0	0	0	1	0	169.111969	69.02655029	99.65568772	1.200000048	4.300000191	0	0	0	42	0
2	48	1	31.33	7.299196709	6.5	0.942439859	154	95	1	0	0	0	0	0	1	1	1	121.2355194	329.2035522	105.5999239	2.900000095	3.700000048	1	0	1	42	0
2	68	1	27.74	7.299196709	6.5	0.942439859	157	102	3	0	0	0	0	0	0	0	0	192.664093	418.5840759	97.36406863	2.900000095	6	0	0	0	42	0
2	58	1	23.66	6.999230255	6.3	0.942403427	137	78	2	1	0	0	1	0	0	1	0	229.7297363	142.4778748	103.5973857	0.600000024	3.299999952	0	0	0	49	1
2	46	1	22.77	6.999230255	6.3	0.942403427	112	63	1	0	0	0	0	0	0	0	0	166.7953644	69.91150665	84.38085479	0.300000012	4.199999809	0	0	0	42	0
1	51	1	27.55	6.999230255	6.3	0.942403427	128	72	2	1	1	0	0	0	0	0	0	157.9150543	232.7433624	88.69523575	0.699999988	7.599999905	0	0	0	42	0
2	65	1	22.21	6.699262952	6.1	0.942363617	123	72	1	0	1	0	0	0	0	0	0	259.8455505	208.8495636	87.08047044	1.700000048	4	0	0	0	42	0
2	56	0	32.64	6.399296071	5.9	0.94232014	117	73	1	0	1	0	0	0	1	0	0	193.822403	158.407074	105.6360254	2.599999905	5	1	0	1	42	0
1	61	1	21.64	6.399296071	5.9	0.94232014	124	77	2	0	0	0	0	0	0	0	0	219.6911163	238.9380493	93.96065716	6.199999809	6.400000095	0	0	0	42	0
1	45	0	24.68	6.399296071	5.9	0.94232014	125	73	1	0	0	0	0	0	0	0	0	131.6602325	56.63716888	115.1888345	0.800000012	3.5	0	0	0	42	0
1	58	1	22.59	6.399296071	5.9	0.94232014	117	79	1	0	0	0	0	0	0	0	0	211.5830078	115.9292068	79.11954125	3.5	6	0	0	0	42	0
1	65	1	25.96	6.399296071	5.9	0.94232014	170	92	2	1	0	0	0	0	0	1	0	161.0038605	146.0177002	92.79121299	2	4.300000191	0	0	0	42	0
2	48	1	26.44	6.099329195	5.7	0.942272392	142	93	3	0	0	0	0	0	0	1	0	150.5791473	105.3097305	93.19724802	1.899999976	4.900000095	1	1	1	42	0
1	63	1	25	6.099329195	5.7	0.942272392	145	96	1	1	0	0	0	0	0	1	0	206.9498138	77.87610626	78.98769828	0.200000003	4.599999905	0	1	1	42	0
1	63	1	21.66	6.099329195	5.7	0.942272392	121	73	3	1	1	0	0	0	0	0	0	170.2702789	77.87610626	102.0659304	1.5	3.700000048	0	1	1	42	0
1	79	1	20.26	6.099329195	5.7	0.942272392	151	81	2	0	0	0	0	0	0	0	0	181.8532867	75.22123718	47.66232626	0.400000006	8.5	0	0	0	42	0
1	51	1	20.25	6.099329195	5.7	0.942272392	163	105	2	0	0	0	0	0	0	0	0	158.3011627	119.4690247	103.8068916	0.800000012	4.099999905	0	0	0	42	0
2	74	0	21.64	6.099329195	5.7	0.942272392	113	59	1	0	0	0	0	0	0	0	0	254.440155	143.3628387	60.12548996	1.100000024	5.599999905	0	0	0	42	0
2	52	1	25.35	6.099329195	5.7	0.942272392	145	77	1	0	0	0	0	0	0	0	0	216.216217	120.353981	91.43811729	1	6.199999809	0	0	0	42	0
1	55	1	31.98	6.099329195	5.7	0.942272392	112	72	1	0	0	0	0	0	0	0	0	210.8108063	199.1150513	95.32099629	5	6.800000191	0	0	0	42	0
2	73	1	23.09	6.099329195	5.7	0.942272392	146	88	1	1	0	0	0	0	0	1	0	289.9613953	289.3805237	76.39395488	4.800000191	5	0	0	0	42	0
2	58	1	25.15	6.099329195	5.7	0.942272392	118	70	1	0	0	0	0	0	0	0	0	302.7026978	500	96.94900758	8.100000381	5.800000191	0	0	0	42	0
1	80	0	22.86	6.099329195	5.7	0.942272392	139	81	2	0	0	0	0	0	0	0	0	195.3667908	83.18583679	66.47198847	0.899999976	4.699999809	0	0	0	42	0
2	48	1	26.37	6.099329195	5.7	0.942272392	121	82	1	0	0	0	0	0	0	0	0	189.1891937	107.0796432	81.2013507	1.100000024	4.199999809	0	0	0	42	0
1	48	1	32.9	6.099329195	5.7	0.942272392	152	102	2	1	0	0	0	0	0	1	0	225.8687286	99.11504364	102.7770376	1.299999952	7.099999905	0	0	0	42	0
1	59	1	26.99	6.099329195	5.7	0.942272392	136	78	2	0	0	0	0	0	0	0	0	140.9266357	123.8938065	97.84790796	0.600000024	4.599999905	0	0	0	42	0
2	57	1	26.36	6.099329195	5.7	0.942272392	129	85	1	0	0	0	0	0	0	0	0	269.111969	138.9380493	92.461835	0.300000012	4.699999809	0	0	0	42	0
2	60	1	24.13	5.799361892	5.5	0.942219641	128	81	3	0	0	0	0	0	0	0	0	218.5328217	234.5132751	90.70474156	8	3.5	1	0	1	42	0
1	51	1	22.17	5.799361892	5.5	0.942219641	116	82	2	0	0	0	0	0	0	0	0	161.3899689	96.46017456	104.8596095	0.600000024	5.099999905	1	0	1	42	0
1	70	1	27.83	5.799361892	5.5	0.942219641	150	70	1	1	0	0	0	0	0	1	0	174.1312714	155.7522125	93.23117933	2.099999905	4.199999809	0	1	1	42	0
2	50	1	31.56	5.799361892	5.5	0.942219641	144	82	1	1	0	0	0	0	0	1	0	144.0154419	169.911499	104.1868714	1.700000048	7.099999905	0	0	0	42	0
1	65	0	24.46	5.799361892	5.5	0.942219641	149	87	2	1	0	0	1	0	0	1	0	234.3629303	150.4424744	81.2926891	4.599999905	5.400000095	0	0	0	42	0
1	49	1	26.08	5.799361892	5.5	0.942219641	124	87	2	1	0	0	0	0	0	1	0	227.7992249	250.4424744	85.75227819	2	5.199999809	0	0	0	42	0
1	47	1	31.5	5.799361892	5.5	0.942219641	161	110	2	0	0	0	0	0	0	1	0	207.335907	112.3893814	34.58637629	3.299999952	6.800000191	0	0	0	42	0
2	50	1	24.25	5.799361892	5.5	0.942219641	127	72	1	0	0	0	0	0	0	0	0	135.5212402	346.0177002	113.7244585	3.299999952	2.900000095	0	0	0	42	0
2	48	1	26.08	5.799361892	5.5	0.942219641	157	92	1	0	0	0	0	0	0	0	0	167.1814728	45.13274384	108.9071463	2	5.900000095	0	0	0	42	0
1	63	1	26	5.799361892	5.5	0.942219641	151	80	2	0	0	0	0	0	0	0	0	168.7258759	193.8053131	76.79409736	3.299999952	4.5	0	0	0	42	0
1	56	1	23.66	5.799361892	5.5	0.942219641	143	98	2	0	0	0	0	0	0	0	0	156.3706512	188.495575	100.0484063	0.800000012	6.199999809	0	0	0	42	0
1	48	1	25.43	5.799361892	5.5	0.942219641	119	69	1	0	0	0	0	0	0	0	0	120.0772247	131.8584137	108.0732991	3.299999952	6.300000191	0	0	0	42	0
1	57	1	20.55	5.799361892	5.5	0.942219641	125	67	1	0	0	0	0	0	0	0	0	187.6447906	76.10619354	101.5771607	1.799999952	4.699999809	0	0	0	42	0
1	47	1	25.49	5.799361892	5.5	0.942219641	157	102	1	0	0	0	0	0	0	0	0	176.447876	106.1946869	110.7645167	1.399999976	3.599999905	0	0	0	42	0
2	57	1	17.55	5.499395017	5.3	0.942161216	109	72	1	0	0	0	0	0	0	0	0	152.5096588	124.7787628	106.1484176	0.600000024	2.5	1	0	1	42	0
1	60	1	26.41	5.499395017	5.3	0.942161216	130	80	2	0	0	0	0	0	0	0	0	213.5135193	219.4690247	88.02001406	3	7.900000095	0	1	1	42	0
2	54	1	25.89	5.499395017	5.3	0.942161216	121	77	1	1	1	0	0	0	1	1	0	198.8417053	168.1415863	105.6319529	1.299999952	4.199999809	0	0	0	42	0
1	48	1	21.81	5.499395017	5.3	0.942161216	145	95	2	0	0	0	0	0	0	1	0	264.4787598	500	114.9303988	6.300000191	6.099999905	0	0	0	42	0
2	58	1	20.07	5.499395017	5.3	0.942161216	137	70	1	0	0	0	0	0	0	0	0	192.2779999	123.8938065	108.9257377	1.799999952	2.299999952	0	0	0	42	0
2	64	1	21.18	5.499395017	5.3	0.942161216	127	71	1	0	0	0	0	0	0	0	0	172.2007751	106.1946869	92.24160483	1	3.5	0	0	0	42	0
1	53	1	28.96	5.499395017	5.3	0.942161216	111	67	1	0	0	0	0	0	0	0	0	179.1505737	144.2477875	93.13504524	0.699999988	5.800000191	0	0	0	42	0
2	58	1	22.76	5.499395017	5.3	0.942161216	122	85	1	0	0	0	0	0	0	0	0	184.5559845	226.5486755	93.04160412	2.200000048	3.700000048	0	0	0	42	0
2	49	1	27.98	5.499395017	5.3	0.942161216	138	85	1	0	0	0	0	0	0	1	0	188.4169922	247.7876129	107.4679006	1.5	4.699999809	0	0	0	42	0
1	49	1	27.14	5.499395017	5.3	0.942161216	109	72	1	1	0	0	0	0	0	1	0	153.6679535	169.0265503	101.0217284	4.400000095	5.699999809	0	0	0	42	0
1	67	1	27.55	5.499395017	5.3	0.942161216	111	73	2	0	0	0	0	0	0	0	0	216.216217	500	102.6515387	6	6.599999905	0	0	0	42	0
1	51	0	24.06	5.499395017	5.3	0.942161216	117	73	1	0	0	0	0	0	0	0	0	229.7297363	186.7256622	106.8776682	2.700000048	6.099999905	0	0	0	42	0
2	64	1	19.35	5.199428139	5.1	0.942096057	117	57	1	0	0	0	0	0	0	0	0	157.1428528	84.07079315	100.7695123	1.100000024	3	1	0	1	42	0
1	45	1	21.44	5.199428139	5.1	0.942096057	146	90	2	0	0	0	0	0	0	0	0	195.7528992	104.4247818	104.7385174	0.100000001	2.5	0	0	0	58	1
2	45	1	21.29	5.199428139	5.1	0.942096057	105	59	1	0	0	0	0	0	0	0	0	102.7027054	52.2123909	67.55549827	0.400000006	4.599999905	0	0	0	42	0
1	63	1	21.47	5.199428139	5.1	0.942096057	126	72	3	0	0	0	0	0	0	0	0	166.0231628	103.5398254	72.72564944	4.699999809	6.800000191	0	0	0	42	0
2	53	1	22.61	5.199428139	5.1	0.942096057	107	64	1	0	0	0	0	0	0	0	0	150.1930542	138.0531006	102.0142269	0.5	5.599999905	0	0	0	42	0
1	48	1	23.42	5.199428139	5.1	0.942096057	100	66	2	0	0	0	0	0	0	0	0	162.5482635	85.84070587	104.8588028	0.600000024	5.599999905	0	0	0	42	0
2	52	1	22.06	5.199428139	5.1	0.942096057	113	70	1	0	0	1	0	0	0	0	1	196.5251007	58.40707779	99.12234065	0.300000012	4.5	0	0	0	42	0
1	46	1	22.59	5.199428139	5.1	0.942096057	123	74	1	0	0	0	0	0	0	0	0	151.7374573	66.37168121	109.6697678	0.5	5.300000191	0	0	0	42	0
1	53	1	16.64	5.199428139	5.1	0.942096057	90	62	2	0	0	0	0	0	0	0	0	166.4092712	85.84070587	97.86036162	0.5	5.599999905	0	0	0	42	0
1	53	0	22.05	5.199428139	5.1	0.942096057	122	73	2	0	0	0	0	0	0	0	0	105.7915039	118.5840683	110.4921547	1.399999976	2.599999905	0	0	0	42	0
1	78	1	29.34	5.199428139	5.1	0.942096057	146	89	2	0	0	0	0	0	0	1	0	189.9613953	335.3982239	81.84152687	1.600000024	7.5	0	0	0	42	0
1	50	1	21.12	5.199428139	5.1	0.942096057	143	91	3	0	0	0	0	0	0	0	0	174.1312714	58.40707779	109.2290314	0.899999976	5.599999905	0	0	0	42	0
1	57	1	21.04	5.199428139	5.1	0.942096057	136	78	2	1	1	0	0	0	1	1	0	165.2509613	472.5663757	99.46429906	3.299999952	7	0	0	0	42	0
1	57	1	25.81	4.899461261	4.9	0.94202293	137	82	2	0	0	0	0	0	0	0	0	186.486496	223.8937988	85.51080914	1.299999952	7.599999905	1	0	1	42	0
2	60	1	22.52	4.899461261	4.9	0.94202293	111	71	1	0	0	0	0	0	0	0	0	216.216217	92.03540039	89.51963783	0.600000024	3.5	0	0	0	42	0
2	48	1	20	4.899461261	4.9	0.94202293	115	75	1	0	1	0	0	0	0	0	0	155.5984497	156.6371613	105.417707	2.799999952	3.900000095	0	0	0	42	0
1	56	1	21.06	4.899461261	4.9	0.94202293	114	71	3	0	0	0	0	0	0	0	0	154.8262634	65.48672485	97.21344532	1.299999952	4.300000191	0	0	0	42	0
1	49	1	27.71	4.899461261	4.9	0.94202293	137	84	1	0	0	0	0	0	0	0	0	111.9691162	106.1946869	102.7309548	0.400000006	4.199999809	0	0	0	42	0
1	46	1	17.91	4.899461261	4.9	0.94202293	99	72	1	0	0	0	0	0	0	0	0	209.2664185	80.53097534	102.0047708	0.400000006	5.400000095	0	0	0	42	0
1	57	1	28.86	4.899461261	4.9	0.94202293	117	73	2	0	1	0	1	0	0	0	0	209.6525116	429.2035522	87.59011418	4.599999905	8.100000381	0	0	0	42	0
1	63	1	20.11	4.59949396	4.7	0.941940193	151	85	2	0	0	0	0	0	0	0	0	171.8146667	171.6814117	90.52274372	0.699999988	7.099999905	0	0	0	42	0
1	52	1	23.67	4.59949396	4.7	0.941940193	115	81	3	0	0	0	0	0	0	0	0	123.552124	147.7876129	94.3450093	1	6.599999905	0	0	0	42	0
2	53	1	22.87	4.59949396	4.7	0.941940193	88	50	1	1	0	0	0	0	0	1	0	127.0270309	137.1681366	48.01922691	1	5.300000191	0	0	0	42	0
1	50	1	29.84	12.79859215	10.2	0.93913943	107	68	1	1	0	0	0	0	1	1	1	161.3899689	310.6194763	110.9866639	1.299999952	5.300000191	0	0	0	42	0
2	49	1	26.63	10.99879003	9	0.938463313	127	68	3	0	0	0	0	0	0	0	0	180.3088837	229.203537	112.6054236	6.099999905	2.5	0	0	0	42	0
2	59	1	27.09	7.999120411	7	0.936665153	129	83	1	0	0	1	0	0	0	0	0	194.9806976	151.3274384	99.68426857	0.800000012	3.5	0	0	0	42	0
1	66	1	28.6	7.699153108	6.8	0.936408794	131	81	1	1	0	0	0	0	0	1	0	150.5791473	315.9291992	79.71397202	5.5	7.900000095	0	0	0	49	1
1	69	1	24.09	7.699153108	6.8	0.936408794	123	66	1	1	0	0	0	0	0	1	0	205.4054108	500	80.05201718	2.5	7.400000095	0	0	0	42	0
1	79	1	25.55	7.699153108	6.8	0.936408794	130	67	1	0	0	0	0	0	0	0	0	148.6486511	70.79646301	87.51941667	3.900000095	5	0	0	0	42	0
2	52	1	24.23	7.099218929	6.4	0.935831654	116	76	1	0	0	0	0	0	0	0	0	188.4169922	351.3274231	108.3500964	2	4.199999809	0	0	0	42	0
1	56	1	22.75	7.099218929	6.4	0.935831654	184	111	2	0	0	0	0	0	0	1	0	190.7335968	100	104.9954521	0.800000012	4.300000191	0	0	0	42	0
1	52	1	24.99	6.799252053	6.2	0.935505236	143	92	1	0	0	0	0	0	0	1	0	139.7683411	125.6637192	85.33313971	0.600000024	5.800000191	1	1	1	42	0
2	77	1	22.51	6.799252053	6.2	0.935505236	107	74	1	0	0	0	0	0	0	1	1	202.3166046	300	82.9966628	1.399999976	4.099999905	1	0	1	42	0
2	79	0	25.09	6.799252053	6.2	0.935505236	147	73	1	1	0	0	0	0	0	1	0	174.9034729	119.4690247	68.14985359	1.5	3.5	0	0	0	42	0
1	51	1	20.14	6.799252053	6.2	0.935505236	121	74	2	0	0	0	0	0	0	0	0	157.9150543	82.30088806	105.8846893	2.099999905	3.5	0	0	0	42	0
1	67	1	16.05	6.799252053	6.2	0.935505236	151	85	1	0	0	0	0	0	0	0	0	114.671814	62.83185959	112.3427941	25.70000076	4	0	0	0	42	0
2	45	1	27.03	6.799252053	6.2	0.935505236	125	79	1	0	0	0	0	0	0	0	0	171.8146667	500	115.2390651	8.300000191	4.400000095	0	0	0	42	0
2	74	1	22.55	6.499285172	6	0.935148946	148	81	1	0	0	0	0	0	0	1	0	162.9343719	146.9026489	78.48735338	1.299999952	4.099999905	1	1	1	42	0
2	50	1	23.85	6.499285172	6	0.935148946	114	69	1	0	0	0	0	0	0	0	0	200	115.9292068	105.0443134	0.5	4.300000191	0	0	0	42	0
1	62	1	22.21	6.499285172	6	0.935148946	119	62	2	0	0	0	0	0	0	0	0	145.9459534	155.7522125	81.30638395	2.200000048	4	0	0	0	42	0
1	52	1	26.35	6.499285172	6	0.935148946	122	69	2	0	1	0	0	0	0	1	0	224.3243256	248.6725616	100.2571516	1.700000048	7.5	0	0	0	42	0
1	57	1	27.24	6.499285172	6	0.935148946	125	85	2	0	0	0	0	0	0	1	0	110.4247131	373.4513245	101.514635	0.600000024	6.400000095	0	0	0	42	0
2	48	1	21.69	6.499285172	6	0.935148946	130	79	1	0	0	0	0	0	0	0	0	153.6679535	88.49557495	106.0300989	1.600000024	5	0	0	0	42	0
2	77	1	29.12	6.499285172	6	0.935148946	118	72	1	1	1	0	0	0	1	1	0	149.8069458	151.3274384	86.64046687	7.900000095	4.699999809	0	0	0	42	0
2	75	0	22.51	6.499285172	6	0.935148946	149	82	1	1	0	0	0	0	0	1	0	258.3011475	218.5840759	85.52082091	2.900000095	5.199999809	0	0	0	42	0
1	52	1	32.22	6.499285172	6	0.935148946	133	87	2	0	0	0	0	0	0	0	0	186.486496	176.9911499	103.6291505	1.600000024	5.199999809	0	0	0	42	0
2	60	1	23	8.579056004	7.4	0.934945075	132	74	1	0	0	0	0	0	0	0	0	248.262558	256.6371765	100.1665969	1.799999952	5	0	0	0	42	0
2	60	1	24.85	6.199317875	5.8	0.934758425	123	88	1	1	0	0	0	0	0	1	0	202.3166046	418.5840759	95.54384769	3.700000048	5.699999809	1	1	1	42	0
2	48	1	31.23	6.199317875	5.8	0.934758425	122	72	1	0	0	0	0	0	0	0	0	168.3397675	500	103.2697011	12	4	0	0	0	42	0
2	69	1	20.78	6.199317875	5.8	0.934758425	138	82	1	1	1	1	0	0	0	1	0	185.328186	103.5398254	72.38539356	6	5.400000095	0	0	0	42	0
1	66	1	24.37	6.199317875	5.8	0.934758425	123	77	1	1	0	0	0	0	0	1	0	228.9575348	235.3982239	86.27092776	3.299999952	8.5	0	0	0	42	0
1	53	1	23.1	6.199317875	5.8	0.934758425	120	80	1	0	0	0	0	0	0	0	0	208.4942169	117.6991119	105.5195682	1.100000024	6.699999809	0	0	0	42	0
2	71	1	28.81	6.199317875	5.8	0.934758425	125	77	1	1	0	0	0	0	0	1	0	177.6061859	240.707962	83.17362078	2	3.299999952	0	0	0	42	0
2	59	1	28.94	6.199317875	5.8	0.934758425	148	93	1	0	0	0	0	0	0	0	0	149.8069458	69.02655029	108.6777415	1.399999976	3.700000048	0	0	0	42	0
1	60	0	24.91	6.199317875	5.8	0.934758425	146	88	1	0	0	0	0	0	0	0	0	158.6872559	84.07079315	97.96612409	0.899999976	4.699999809	0	0	0	42	0
2	60	0	23.09	6.199317875	5.8	0.934758425	137	83	1	0	0	0	0	0	0	0	0	209.6525116	154.8672638	97.28834335	0.400000006	4.900000095	0	0	0	42	0
1	48	1	26.79	6.199317875	5.8	0.934758425	128	79	2	0	0	0	0	0	0	0	0	163.7065582	118.5840683	97.03355384	1.399999976	5.900000095	0	0	0	42	0
1	65	1	17.96	6.199317875	5.8	0.934758425	143	86	1	1	0	0	0	0	0	1	0	195.3667908	95.5752182	51.47541599	1.200000048	7	0	0	0	42	0
2	54	0	26.17	6.199317875	5.8	0.934758425	127	64	1	0	0	0	0	0	0	0	0	157.5289612	178.7610626	102.6846535	0.5	4.400000095	0	0	0	42	0
2	57	1	19.11	6.199317875	5.8	0.934758425	118	62	1	0	0	0	1	0	0	0	0	190.7335968	210.6194611	68.7533096	5.099999905	5.800000191	0	0	0	42	0
2	70	1	19.94	6.199317875	5.8	0.934758425	111	65	1	0	0	0	0	0	0	0	0	182.6254883	142.4778748	92.27166558	1.399999976	5.199999809	0	0	0	42	0
1	58	1	24.24	11.39874644	9.3	0.934553287	110	61	2	1	0	0	0	0	0	1	1	168.7258759	76.9911499	119.0102613	2.400000095	2.5	0	0	0	42	0
1	57	1	18.62	5.899350993	5.6	0.934328634	145	110	2	0	0	0	0	0	0	0	0	174.9034729	500	105.9491867	3.400000095	6.300000191	0	1	1	49	1
1	65	1	27.11	5.899350993	5.6	0.934328634	171	97	1	1	0	1	0	0	0	1	1	157.5289612	89.38053131	66.53384919	0.899999976	4.800000191	0	1	1	42	0
1	66	1	21.39	5.899350993	5.6	0.934328634	132	64	2	0	0	0	0	0	0	0	0	213.8996124	85.84070587	95.70887603	0.600000024	2.599999905	0	0	0	42	0
1	50	1	22.24	5.899350993	5.6	0.934328634	125	83	2	0	0	0	0	0	0	0	0	214.671814	410.6194763	97.40046821	5.800000191	8.800000191	0	0	0	42	0
1	59	1	18.03	5.899350993	5.6	0.934328634	148	86	2	1	0	0	0	0	1	1	0	119.3050232	105.3097305	93.8708414	1.399999976	6.5	0	0	0	42	0
1	66	1	19.79	5.899350993	5.6	0.934328634	115	67	3	0	0	0	0	0	0	0	0	135.1351318	93.80531311	76.40647768	0.400000006	6.5	0	0	0	42	0
1	62	1	28.51	5.899350993	5.6	0.934328634	140	82	1	1	0	0	0	0	0	1	0	195.7528992	217.6991119	85.05245214	8.199999809	6.599999905	0	0	0	42	0
2	69	0	17.44	5.899350993	5.6	0.934328634	117	68	1	0	0	0	0	0	0	0	0	221.2355194	267.2566223	99.1426115	1.600000024	3.700000048	0	0	0	42	0
1	61	1	23.45	5.899350993	5.6	0.934328634	160	93	2	1	1	0	0	0	0	1	0	224.710434	207.9645996	95.27364596	1.399999976	6.400000095	0	0	0	42	0
1	59	1	23.22	5.899350993	5.6	0.934328634	133	67	3	0	0	0	0	0	0	0	0	134.3629303	94.69026184	95.76213271	1.399999976	4.400000095	0	0	0	42	0
2	52	1	28.99	5.899350993	5.6	0.934328634	133	80	1	0	0	0	0	0	0	0	0	204.2471008	225.6637115	101.6860762	3.099999905	4.5	0	0	0	42	0
2	51	1	18.01	5.899350993	5.6	0.934328634	127	78	2	0	0	0	0	0	0	0	0	187.6447906	64.60176849	101.6118789	0.5	3.400000095	0	0	0	42	0
1	78	1	22.82	5.899350993	5.6	0.934328634	114	53	1	0	0	0	0	0	0	0	0	164.8648682	207.0796509	92.04957529	0.899999976	3.799999952	0	0	0	42	0
1	79	1	20.33	5.899350993	5.6	0.934328634	119	65	1	0	0	0	0	0	0	0	0	176.8339844	78.76106262	73.47190431	0.5	4.199999809	0	0	0	42	0
1	62	0	20.07	5.899350993	5.6	0.934328634	101	73	2	0	0	0	0	0	0	0	0	196.9111938	67.25663757	100.2682196	3.599999905	4.699999809	0	0	0	42	0
1	67	1	21.2	5.899350993	5.6	0.934328634	122	75	1	0	0	0	0	0	0	0	0	155.5984497	96.46017456	77.00809549	19.39999962	5.099999905	0	0	0	42	0
1	57	1	23.44	5.899350993	5.6	0.934328634	127	82	2	0	0	0	0	0	0	0	0	155.2123566	137.1681366	92.72690921	1.899999976	4.5	0	0	0	42	0
2	64	1	30.63	5.899350993	5.6	0.934328634	145	92	1	0	0	0	0	0	0	1	0	138.223938	107.9645996	72.68585225	3.099999905	3.799999952	0	0	0	42	0
1	62	1	24.17	15.69827267	12.2	0.933976242	143	87	1	0	1	1	0	0	0	1	1	207.335907	344.2477722	55.94926697	5.300000191	4.599999905	0	0	0	42	0
1	50	1	30.7	5.599384118	5.4	0.933853255	131	76	2	1	0	0	0	0	0	1	0	165.6370697	88.49557495	103.752143	0.699999988	6	1	1	1	42	0
1	69	1	22.51	5.599384118	5.4	0.933853255	135	78	2	1	1	0	0	0	0	1	0	132.4324341	172.5663757	89.02064595	0.699999988	7.5	0	1	1	42	0
1	57	1	27.15	5.599384118	5.4	0.933853255	130	78	2	0	0	0	0	0	0	0	0	198.4555969	223.8937988	58.66252866	2.5	4.900000095	0	0	0	42	0
2	46	1	23.74	5.599384118	5.4	0.933853255	112	74	2	0	0	0	0	0	0	0	0	208.4942169	172.5663757	32.17718978	1.700000048	4.400000095	0	0	0	42	0
1	59	1	24.57	5.599384118	5.4	0.933853255	142	76	2	0	0	0	0	0	0	0	0	150.1930542	110.6194687	100.7208644	1.200000048	6.199999809	0	0	0	42	0
1	49	1	28.88	5.599384118	5.4	0.933853255	135	96	3	0	0	0	0	0	1	0	0	216.9884186	102.6548691	99.96935864	1.200000048	3.700000048	0	0	0	42	0
1	63	0	21.94	5.599384118	5.4	0.933853255	127	73	2	0	0	0	0	0	0	0	0	154.440155	89.38053131	94.0507626	0.600000024	5.300000191	0	0	0	42	0
2	53	1	30.08	5.599384118	5.4	0.933853255	110	69	1	0	0	0	0	0	0	0	0	215.0579224	150.4424744	98.08780276	0.100000001	2.700000048	0	0	0	42	0
1	49	1	25.04	5.599384118	5.4	0.933853255	135	85	3	0	0	0	0	0	0	1	0	147.104248	242.4778748	77.86682078	2.599999905	7.099999905	0	0	0	42	0
1	74	1	20.42	5.599384118	5.4	0.933853255	60	112	1	0	0	0	0	0	0	0	0	127.0270309	61.06194687	87.15583373	7.900000095	5.400000095	0	0	0	42	0
2	51	1	26.9	5.599384118	5.4	0.933853255	158	92	2	0	0	0	0	0	0	1	0	161.776062	214.1592865	100.8989826	3.599999905	5.199999809	0	0	0	42	0
2	52	1	23.69	5.599384118	5.4	0.933853255	120	69	1	0	0	0	0	0	0	0	0	182.6254883	78.76106262	98.54832345	1.399999976	4.800000191	0	0	0	42	0
1	45	1	23.78	5.599384118	5.4	0.933853255	131	77	2	0	0	0	0	0	0	0	0	176.8339844	107.9645996	96.53240833	4.199999809	6.800000191	0	0	0	42	0
1	67	1	18.29	5.599384118	5.4	0.933853255	115	73	3	1	0	0	0	0	0	1	0	116.216217	60.17699051	81.41589607	0.100000001	6.099999905	0	0	0	42	0
1	47	1	25.73	5.599384118	5.4	0.933853255	142	96	1	0	0	0	0	0	0	1	0	224.3243256	105.3097305	102.6144646	1	5.300000191	0	0	0	42	0
1	71	1	25.46	5.599384118	5.4	0.933853255	124	72	1	0	0	0	0	0	0	0	0	139.7683411	118.5840683	91.22542442	1.100000024	5.199999809	0	0	0	42	0
1	51	1	23.55	5.599384118	5.4	0.933853255	131	82	1	0	0	0	0	0	0	0	0	233.9768372	127.4336243	100.9638989	0.800000012	5.099999905	0	0	0	42	0
2	45	1	22.14	5.599384118	5.4	0.933853255	127	84	1	0	0	0	0	0	0	0	0	143.2432404	85.84070587	94.33162275	0.5	4.300000191	0	0	0	42	0
1	64	1	25.34	5.599384118	5.4	0.933853255	145	86	1	1	0	0	0	0	0	0	0	143.6293488	276.1062012	89.88908451	4.099999905	7.300000191	0	0	0	42	0
2	81	1	17.28	5.599384118	5.4	0.933853255	164	92	1	0	0	0	0	0	0	0	0	208.1081085	285.8406982	76.81102728	0.300000012	4.900000095	0	0	0	42	0
2	54	1	24.61	5.599384118	5.4	0.933853255	127	80	1	0	0	0	0	0	0	0	0	193.4362946	148.6725616	101.476462	0.400000006	4.900000095	0	0	0	42	0
1	70	0	26.14	5.599384118	5.4	0.933853255	142	78	2	0	0	0	0	0	0	0	0	213.8996124	174.3362885	92.94155981	1.5	6.199999809	0	0	0	42	0
2	63	1	27.29	5.599384118	5.4	0.933853255	158	97	1	1	0	0	0	0	0	1	0	196.5251007	138.9380493	79.55660581	2.900000095	4.400000095	0	0	0	42	0
2	47	1	23.08	5.599384118	5.4	0.933853255	118	72	1	0	0	0	0	0	0	0	0	205.0193024	174.3362885	105.2032743	1	5	0	0	0	42	0
1	65	1	22.66	5.599384118	5.4	0.933853255	134	78	1	0	0	0	0	0	0	0	0	163.7065582	81.4159317	93.64620205	5.5	4.400000095	0	0	0	42	0
1	52	1	30.78	5.599384118	5.4	0.933853255	114	78	3	1	0	0	0	0	0	1	0	177.6061859	169.911499	101.895299	1.100000024	9.300000191	0	0	0	42	0
1	48	1	31.49	5.599384118	5.4	0.933853255	116	87	2	0	0	0	0	0	0	0	0	241.6988373	336.2831726	74.44075387	1.200000048	6.400000095	0	0	0	42	0
2	47	1	20.61	5.599384118	5.4	0.933853255	142	85	1	0	0	0	0	0	0	0	0	178.7644806	146.9026489	19.60918581	2.400000095	5.599999905	0	0	0	42	0
2	57	1	25.29	5.29941724	5.2	0.933324628	137	87	1	1	0	0	0	0	0	1	0	212.7413177	336.2831726	97.5250639	3.299999952	3.200000048	1	0	1	42	0
2	67	1	17.77	5.29941724	5.2	0.933324628	118	80	1	0	0	0	0	0	0	0	0	187.2586823	139.8230133	58.83879799	0.899999976	4.400000095	0	0	0	49	1
1	59	1	23.14	5.29941724	5.2	0.933324628	120	75	1	0	0	0	0	0	0	0	0	149.4208527	84.07079315	96.02789572	0.899999976	4.199999809	0	0	0	42	0
1	58	1	28.82	5.29941724	5.2	0.933324628	128	79	1	0	0	0	0	0	0	0	0	127.7992325	92.92035675	103.259988	1.799999952	4.5	0	0	0	42	0
1	52	1	17.94	5.29941724	5.2	0.933324628	113	75	2	0	0	0	0	0	0	0	0	139.3822479	107.9645996	110.6484577	1.100000024	4.699999809	0	0	0	42	0
1	59	1	22.12	5.29941724	5.2	0.933324628	120	66	1	0	0	0	0	0	0	0	0	192.2779999	69.91150665	99.60982777	0.600000024	4.300000191	0	0	0	42	0
1	69	1	21.46	5.29941724	5.2	0.933324628	152	85	1	0	0	0	0	0	0	0	0	210.4247131	92.92035675	82.14805618	1	4.400000095	0	0	0	42	0
1	53	1	23.76	5.29941724	5.2	0.933324628	133	79	3	0	0	0	0	0	0	0	0	165.2509613	95.5752182	70.53304173	4.099999905	6.199999809	0	0	0	42	0
1	46	1	22.35	5.29941724	5.2	0.933324628	108	66	2	0	0	0	0	0	0	0	0	190.7335968	56.63716888	108.0902315	0.699999988	5.099999905	0	0	0	42	0
1	50	1	25.54	5.29941724	5.2	0.933324628	137	85	1	0	0	0	0	0	0	0	0	148.6486511	167.2566376	89.07228627	1.5	8.100000381	0	0	0	42	0
2	66	1	25.3	5.29941724	5.2	0.933324628	125	72	1	0	0	0	1	0	0	0	0	236.6795349	112.3893814	73.08124528	1.399999976	4.300000191	0	0	0	42	0
2	58	1	19.79	5.29941724	5.2	0.933324628	117	70	1	0	0	0	0	0	0	0	0	165.6370697	44.24778748	89.94514818	0.800000012	3.200000048	0	0	0	42	0
1	52	1	23.63	5.29941724	5.2	0.933324628	192	116	2	0	0	0	0	0	0	0	0	120.8494186	500	127.111723	5.699999809	5.199999809	0	0	0	42	0
2	53	1	26.82	5.29941724	5.2	0.933324628	119	74	1	0	0	0	0	0	0	0	0	183.3976898	181.4159241	89.49670659	1	4.300000191	0	0	0	42	0
2	67	1	22.85	4.999449938	5	0.932733197	104	45	1	0	0	0	0	0	1	0	0	231.2741394	268.1416016	28.26454551	3.099999905	3.799999952	1	0	1	42	0
1	56	1	28.5	4.999449938	5	0.932733197	138	88	2	1	0	0	0	0	0	1	0	164.4787598	500	105.6222317	5.300000191	5.199999809	1	0	1	42	0
1	60	1	22.71	4.999449938	5	0.932733197	121	71	1	0	0	0	0	0	0	0	0	153.6679535	75.22123718	100.9037799	0.699999988	5.300000191	0	0	0	49	1
2	45	1	27.65	4.999449938	5	0.932733197	126	80	3	0	0	0	0	0	0	0	0	159.0733643	187.6106262	95.18211328	1	4.800000191	0	0	0	42	0
1	68	1	18.89	4.999449938	5	0.932733197	140	88	2	0	0	0	0	0	0	0	0	129.3436279	124.7787628	92.88900334	1.200000048	4.800000191	0	0	0	42	0
2	68	1	27.86	4.999449938	5	0.932733197	152	79	1	0	0	0	0	0	0	1	0	225.4826202	175.2212372	89.7826292	1.200000048	4.900000095	0	0	0	42	0
2	52	1	20.45	4.999449938	5	0.932733197	125	76	1	0	0	0	0	0	0	0	0	215.4440155	62.83185959	86.54443886	0.5	4.199999809	0	0	0	42	0
1	52	1	26.48	4.999449938	5	0.932733197	111	69	2	0	0	0	0	0	0	0	0	193.822403	139.8230133	82.96331683	1.299999952	6.699999809	0	0	0	42	0
2	51	1	25.09	4.999449938	5	0.932733197	141	85	1	0	0	0	0	0	0	0	0	181.8532867	115.0442505	105.446614	2	4.800000191	0	0	0	42	0
1	52	1	29.2	4.999449938	5	0.932733197	135	84	3	0	0	0	0	0	0	0	0	129.7297363	236.2831879	103.5063023	1.299999952	6	0	0	0	42	0
2	56	1	19.72	4.999449938	5	0.932733197	105	60	2	0	0	0	0	0	0	0	0	170.6563721	56.63716888	102.3749879	1.5	4.5	0	0	0	42	0
2	46	1	29.37	4.69948306	4.8	0.932067247	99	58	1	0	0	0	0	0	0	0	0	149.4208527	107.0796432	107.2800842	1.100000024	7.699999809	1	0	1	42	0
1	66	1	25.17	5.439401811	5.3	0.931883127	178	93	1	0	0	0	0	0	0	1	0	188.0308838	89.38053131	80.61030202	1.799999952	6.900000095	0	0	0	42	0
2	67	1	25.41	8.399075966	7.3	0.931471217	114	66	1	0	0	0	0	0	0	0	1	194.9806976	161.0619507	102.4135446	1.700000048	4.199999809	0	0	0	42	0
2	58	1	23.41	4.399516183	4.6	0.931311639	122	72	1	0	0	0	0	0	0	0	0	145.1737518	157.5221252	91.29774895	0.600000024	4	0	0	0	42	0
2	57	1	27.03	7.499174906	6.7	0.930072542	141	88	2	1	0	1	0	0	0	1	1	226.2548218	139.8230133	99.5342167	1.100000024	7.099999905	0	0	0	42	0
2	64	0	26.24	7.199208452	6.5	0.929529819	149	80	1	0	0	0	0	0	0	0	0	172.9729767	362.8318481	96.84087902	3	3.099999905	0	0	0	42	0
1	54	1	26.84	6.899241154	6.3	0.928940508	110	64	2	0	0	0	0	0	0	0	0	166.0231628	327.4336243	75.74080006	1.899999976	9.199999809	0	0	0	42	0
2	71	0	26.95	6.899241154	6.3	0.928940508	149	72	1	1	0	0	0	0	0	1	0	203.4748993	112.3893814	83.17362078	2	5.699999809	0	0	0	42	0
1	66	1	23.65	6.599274273	6.1	0.928298533	135	87	1	0	0	0	0	0	0	0	0	193.822403	307.0796509	94.14693231	3.700000048	5.099999905	0	0	0	42	0
1	81	1	23.63	6.599274273	6.1	0.928298533	138	71	1	1	0	1	0	0	0	1	1	157.9150543	149.5575256	69.60588049	14.19999981	6.800000191	0	0	0	42	0
1	56	1	21.15	6.599274273	6.1	0.928298533	112	65	1	0	0	0	0	0	0	0	0	151.7374573	115.9292068	85.27759458	2.599999905	7.400000095	0	0	0	42	0
2	77	0	20.85	6.599274273	6.1	0.928298533	153	69	1	0	0	0	0	0	0	1	0	176.0617828	123.8938065	90.53158757	3	4.5	0	0	0	42	0
2	62	1	26.75	6.599274273	6.1	0.928298533	161	97	1	0	0	0	0	0	0	0	0	235.9073334	174.3362885	99.02139497	1.299999952	4.5	0	0	0	42	0
2	48	1	28.38	6.599274273	6.1	0.928298533	113	68	1	0	0	0	0	0	0	0	0	167.5675659	103.5398254	109.2545572	2.799999952	3.900000095	0	0	0	42	0
1	70	1	25.92	6.299306976	5.9	0.927596374	125	62	1	0	0	0	0	0	0	1	0	172.2007751	132.7433624	87.21264955	0.699999988	8.199999809	1	1	1	42	0
2	78	0	19.82	6.299306976	5.9	0.927596374	117	72	2	0	0	0	0	0	0	0	0	213.8996124	273.4513245	70.62472347	2.200000048	6.5	1	1	1	49	1
2	53	1	27.18	6.299306976	5.9	0.927596374	126	68	1	0	0	1	0	0	0	0	0	140.9266357	167.2566376	102.6110628	3.200000048	4.900000095	1	0	1	42	0
1	54	1	19.99	6.299306976	5.9	0.927596374	104	67	2	0	0	0	0	0	0	0	0	160.6177673	96.46017456	107.4754318	1.100000024	4.400000095	0	0	0	42	0
1	57	1	26.47	6.299306976	5.9	0.927596374	139	87	2	0	0	0	0	0	0	1	0	213.5135193	198.2300873	75.37849422	1.299999952	7.900000095	0	0	0	42	0
2	59	1	29.5	6.299306976	5.9	0.927596374	70	121	2	0	0	0	0	0	0	0	0	244.0154419	500	118.1935623	19	3.799999952	0	0	0	42	0
1	51	1	28.73	6.299306976	5.9	0.927596374	121	83	2	0	0	0	0	0	0	0	0	204.2471008	346.0177002	104.9858872	1.200000048	6.5	0	0	0	42	0
2	66	0	20.33	6.299306976	5.9	0.927596374	137	82	1	0	0	0	0	0	0	0	0	228.9575348	239.8230133	83.78542114	0.699999988	5.099999905	0	0	0	42	0
2	56	1	29.18	6.299306976	5.9	0.927596374	115	71	3	0	0	0	1	0	0	0	0	198.0695038	268.1416016	84.7340779	2.900000095	5.400000095	0	0	0	42	0
1	57	1	19.88	6.299306976	5.9	0.927596374	120	75	1	0	0	0	0	0	0	0	0	133.5907288	146.9026489	105.4469645	77.40000153	4.599999905	0	0	0	42	0
2	57	1	23.86	6.299306976	5.9	0.927596374	128	73	1	0	0	0	0	0	0	0	1	144.7876434	109.7345123	80.07231083	0.899999976	5.599999905	0	0	0	42	0
1	69	0	22.03	6.299306976	5.9	0.927596374	188	108	1	1	0	0	0	0	0	0	0	140.9266357	138.0531006	92.68389844	0.5	4.800000191	0	0	0	42	0
1	50	1	21.04	6.299306976	5.9	0.927596374	118	71	2	0	0	0	0	0	0	0	0	135.1351318	95.5752182	87.85001563	1.100000024	5.199999809	0	0	0	42	0
2	63	1	30.55	5.999340094	5.7	0.926825289	122	69	1	0	0	0	0	0	0	0	0	198.0695038	298.2301025	99.16046293	4.900000095	4.5	0	1	1	42	0
2	57	0	25.76	5.999340094	5.7	0.926825289	107	64	1	0	0	0	0	0	0	0	0	216.6023254	203.5398254	100.0039804	1.600000024	3.599999905	0	0	0	42	0
1	46	1	26.4	5.999340094	5.7	0.926825289	125	72	2	0	0	0	0	0	0	0	0	201.5444031	137.1681366	114.2269543	1.299999952	5.900000095	0	0	0	42	0
1	50	1	21.88	5.999340094	5.7	0.926825289	117	66	2	0	0	0	0	0	0	0	0	166.7953644	59.29203415	87.60922914	1.600000024	3.599999905	0	0	0	42	0
1	66	0	22.82	5.999340094	5.7	0.926825289	141	85	1	0	0	0	0	0	0	0	0	202.7026978	66.37168121	103.0666272	0.200000003	4.199999809	0	0	0	42	0
2	49	1	27.27	5.999340094	5.7	0.926825289	106	65	3	0	0	0	0	0	0	0	0	216.6023254	258.407074	114.5261415	1.799999952	3.700000048	0	0	0	42	0
1	74	1	21.86	5.999340094	5.7	0.926825289	119	68	1	0	0	0	0	0	0	0	0	226.2548218	500	58.13726125	8.399999619	6.199999809	0	0	0	42	0
2	66	1	25.03	5.999340094	5.7	0.926825289	111	69	1	0	0	0	0	0	0	0	0	247.4903564	500	93.11099614	6.199999809	3.400000095	0	0	0	42	0
2	56	1	28.17	5.999340094	5.7	0.926825289	125	72	1	0	0	0	0	0	0	0	0	196.1389923	191.1504364	95.81780862	1.899999976	4.400000095	0	0	0	42	0
1	76	0	27.77	5.999340094	5.7	0.926825289	131	87	1	0	0	0	0	0	0	0	0	202.3166046	130.9734497	87.34440883	0.899999976	3.599999905	0	0	0	42	0
1	46	1	25.56	5.999340094	5.7	0.926825289	129	87	2	0	0	0	0	0	0	0	0	204.6332092	500	77.98018069	4.699999809	8.5	0	0	0	42	0
1	47	1	28.25	5.999340094	5.7	0.926825289	109	67	2	0	0	0	0	0	0	0	0	215.0579224	134.5132751	105.4176828	10.60000038	6	0	0	0	42	0
2	50	1	24.74	5.999340094	5.7	0.926825289	116	72	1	1	0	0	0	0	0	0	0	188.8030853	314.1593018	102.8374019	2.400000095	6	0	0	0	42	0
2	64	1	26.76	5.999340094	5.7	0.926825289	124	71	1	0	0	0	0	0	0	0	0	178.3783875	342.4778748	80.95019515	1.5	5.599999905	0	0	0	42	0
1	63	1	22.33	5.999340094	5.7	0.926825289	130	77	2	0	0	0	0	0	0	0	0	171.4285736	51.32743454	91.55968155	0.200000003	3.099999905	0	0	0	42	0
2	64	1	21.82	5.999340094	5.7	0.926825289	97	54	2	0	0	0	0	0	0	0	0	172.9729767	61.94690323	100.5574425	0.400000006	2.799999952	0	0	0	42	0
2	76	1	25.11	8.499065067	7.4	0.926227666	155	66	2	1	0	0	0	0	0	1	0	198.0695038	223.8937988	79.26185179	1.899999976	6.5	1	0	1	42	0
1	65	1	25.98	5.699373219	5.5	0.925974528	149	84	1	0	0	0	0	0	0	1	0	138.6100464	122.1238937	94.36118286	0.400000006	4.199999809	0	1	1	42	0
2	71	0	21.99	5.699373219	5.5	0.925974528	194	99	1	0	1	0	0	0	0	1	0	159.0733643	97.34513092	88.19719061	0.400000006	3.799999952	0	0	0	42	0
1	77	1	19.44	5.699373219	5.5	0.925974528	140	72	2	0	0	0	0	0	0	0	0	183.0115814	153.0973511	90.06514509	1	8.300000191	0	0	0	42	0
1	55	1	20.69	5.699373219	5.5	0.925974528	108	60	2	0	0	0	0	0	0	0	0	200.7722015	500	123.5018136	4.5	5.199999809	0	0	0	42	0
2	72	1	24.38	5.699373219	5.5	0.925974528	116	68	1	0	0	0	0	0	0	1	0	174.9034729	146.9026489	73.28992308	2.200000048	5	0	0	0	42	0
1	52	1	25.34	5.699373219	5.5	0.925974528	119	75	2	0	0	0	0	0	0	0	0	184.1698914	147.7876129	96.04163428	1.299999952	6.099999905	0	0	0	42	0
1	45	1	17.65	5.699373219	5.5	0.925974528	99	65	1	0	0	0	0	0	1	0	0	161.3899689	49.55752182	83.47916539	4.699999809	5.900000095	0	0	0	42	0
1	45	1	24.29	5.699373219	5.5	0.925974528	107	71	1	0	0	0	0	0	0	0	0	140.5405426	276.9911499	102.9246805	5	5.699999809	0	0	0	42	0
2	61	1	24.26	5.699373219	5.5	0.925974528	110	63	1	0	0	0	0	0	0	1	0	145.9459534	120.353981	98.53565585	6.199999809	3.5	0	0	0	42	0
2	69	1	21.15	5.699373219	5.5	0.925974528	127	75	1	1	0	0	0	0	0	1	0	199.6139069	159.292038	88.65246713	0.800000012	4.5	0	0	0	42	0
1	63	1	27.67	5.699373219	5.5	0.925974528	114	72	1	0	0	0	0	0	0	0	0	165.6370697	76.9911499	81.98162207	0.400000006	5.099999905	0	0	0	42	0
2	74	1	27.01	5.699373219	5.5	0.925974528	150	74	1	0	0	0	0	0	0	1	0	183.0115814	136.2831879	60.12548996	4.800000191	5.699999809	0	0	0	42	0
2	52	1	21.8	5.699373219	5.5	0.925974528	113	61	2	0	0	0	0	0	0	0	0	173.7451782	85.84070587	106.7077133	0.699999988	3.299999952	0	0	0	42	0
2	69	1	27.41	5.699373219	5.5	0.925974528	134	78	1	0	0	0	0	0	0	0	0	201.1583099	171.6814117	81.88818515	2	5.199999809	0	0	0	42	0
2	84	0	21.53	5.699373219	5.5	0.925974528	147	74	1	0	0	0	0	0	0	0	0	224.710434	99.11504364	76.34379	1.600000024	4.099999905	0	0	0	42	0
1	60	1	20.58	8.199097764	7.2	0.925615011	98	71	1	0	0	1	0	0	0	0	1	195.7528992	83.18583679	63.85848139	0.100000001	5	0	0	0	42	0
2	47	1	25.47	5.399405917	5.3	0.925030995	140	88	1	0	0	0	0	0	0	1	0	205.7915039	500	116.9462821	13.39999962	4.800000191	1	0	1	42	0
1	61	1	21.91	5.399405917	5.3	0.925030995	115	75	2	0	0	0	0	0	0	0	0	183.3976898	276.9911499	81.09453586	1	6.099999905	0	0	0	42	0
1	53	1	23.63	5.399405917	5.3	0.925030995	111	68	2	0	0	0	0	0	1	0	0	91.89189148	98.23008728	100.4979164	1.100000024	6	0	0	0	42	0
1	45	1	23.59	5.399405917	5.3	0.925030995	128	94	2	0	0	0	0	0	0	0	0	176.8339844	146.0177002	78.24429621	0.600000024	8.199999809	0	0	0	42	0
2	46	1	17.68	5.399405917	5.3	0.925030995	117	59	1	0	0	0	0	0	0	0	0	162.1621704	69.02655029	106.3624358	0.400000006	4.099999905	0	0	0	42	0
1	56	1	20.55	5.399405917	5.3	0.925030995	108	67	1	0	0	0	0	0	0	0	0	175.6756744	91.15044403	87.5821111	0.699999988	4.699999809	0	0	0	42	0
2	61	1	21.67	5.399405917	5.3	0.925030995	101	70	1	0	0	0	0	0	0	0	0	225.0965271	132.7433624	90.24025225	0.5	3.799999952	0	0	0	42	0
1	57	1	21.56	5.399405917	5.3	0.925030995	129	78	2	0	0	0	0	0	0	0	0	161.776062	101.7699127	96.74393904	0.5	5.400000095	0	0	0	42	0
1	47	1	27.02	5.399405917	5.3	0.925030995	147	90	2	0	0	0	0	0	0	0	0	222.7799225	205.3097382	98.58906482	4.199999809	5.699999809	0	0	0	42	0
1	79	0	19.1	5.399405917	5.3	0.925030995	120	69	1	0	0	0	0	0	0	0	0	166.4092712	96.46017456	86.50143353	14.19999981	3.299999952	0	0	0	42	0
1	68	1	18.6	5.399405917	5.3	0.925030995	134	77	2	0	0	1	0	0	0	1	1	203.0888062	99.11504364	106.7291219	4.699999809	4	0	0	0	42	0
2	46	1	22.43	5.399405917	5.3	0.925030995	111	72	3	0	0	0	0	0	0	0	0	176.0617828	158.407074	99.7016334	0.600000024	5.199999809	0	0	0	42	0
1	56	1	22.17	5.399405917	5.3	0.925030995	133	80	2	0	0	0	0	0	0	1	0	154.0540619	110.6194687	40.72841845	1.5	6.099999905	0	0	0	42	0
1	77	1	21.14	5.399405917	5.3	0.925030995	100	67	1	0	0	0	0	0	0	0	0	159.0733643	98.23008728	67.88767341	3.599999905	7.900000095	0	0	0	42	0
1	59	1	28.1	5.399405917	5.3	0.925030995	121	73	1	0	0	0	0	0	0	0	0	147.4903564	178.7610626	88.38264442	1.399999976	6.699999809	0	0	0	42	0
1	49	1	22.39	5.399405917	5.3	0.925030995	138	84	2	0	0	0	0	0	0	1	0	198.8417053	115.0442505	107.7148891	2	8	0	0	0	42	0
1	69	0	19.08	5.399405917	5.3	0.925030995	144	89	3	0	0	0	0	0	0	0	0	175.2895813	95.5752182	87.41111911	1.200000048	6.5	0	0	0	42	0
1	47	1	26.16	5.399405917	5.3	0.925030995	136	86	1	0	1	0	0	0	1	1	0	201.9305115	353.9822998	105.4176828	1.200000048	6.699999809	0	0	0	42	0
2	75	0	19.48	5.399405917	5.3	0.925030995	150	77	2	0	0	0	0	0	0	0	0	178.7644806	59.29203415	88.23066971	1.200000048	3.299999952	0	0	0	42	0
1	62	1	22.21	5.399405917	5.3	0.925030995	130	80	1	0	1	0	0	0	1	0	0	200.7722015	138.9380493	92.5001218	5.300000191	5.400000095	0	0	0	42	0
1	52	1	25.27	5.399405917	5.3	0.925030995	111	76	2	0	0	0	0	0	0	0	0	144.7876434	94.69026184	104.0630892	0.600000024	4.699999809	0	0	0	42	0
2	52	1	38.72	10.39885628	8.7	0.924918285	149	85	1	1	0	0	0	0	0	1	1	159.4594574	247.7876129	99.70249642	2.900000095	5.800000191	1	0	1	42	0
1	61	1	23.09	7.599164007	6.8	0.924247629	134	71	1	0	0	0	0	0	0	0	0	167.1814728	455.7521973	79.56511878	6.800000191	5.199999809	0	0	0	42	0
2	65	1	23.52	7.599164007	6.8	0.924247629	133	73	1	0	0	0	0	0	0	1	0	229.7297363	155.7522125	92.04419711	0.800000012	6.900000095	0	0	0	42	0
2	51	1	27.59	5.099439039	5.1	0.923978808	111	65	1	0	0	0	0	0	0	0	0	168.7258759	150.4424744	103.940643	0.800000012	3.400000095	1	0	1	42	0
1	62	1	18.99	5.099439039	5.1	0.923978808	137	87	1	1	0	0	0	0	0	1	0	156.7567596	70.79646301	97.83068039	10.19999981	5.699999809	1	0	1	42	0
1	60	1	18.13	5.099439039	5.1	0.923978808	107	70	1	0	0	0	0	0	0	0	0	141.6988373	92.03540039	71.02167852	1.299999952	7.199999809	0	0	0	42	0
1	66	1	23.19	5.099439039	5.1	0.923978808	105	71	2	0	0	0	0	0	0	0	0	132.8185272	223.8937988	64.22751957	1.700000048	6.800000191	0	0	0	42	0
1	53	1	22.09	5.099439039	5.1	0.923978808	115	76	2	0	0	0	0	0	0	0	0	166.0231628	223.8937988	106.3295407	4.099999905	5.599999905	0	0	0	42	0
2	50	1	24.87	5.099439039	5.1	0.923978808	134	84	1	0	0	0	0	0	0	0	0	168.7258759	64.60176849	111.1833301	5.900000095	3.599999905	0	0	0	42	0
2	52	1	24.64	5.099439039	5.1	0.923978808	118	73	1	0	0	0	0	0	0	1	0	205.4054108	100	100.0321525	1.100000024	4.400000095	0	0	0	42	0
2	55	1	24.81	5.099439039	5.1	0.923978808	110	63	1	0	0	0	0	0	0	0	0	177.9922791	65.48672485	91.52123326	0.400000006	3.599999905	0	0	0	42	0
1	76	1	20.47	5.099439039	5.1	0.923978808	127	68	1	0	0	0	0	0	0	1	0	151.7374573	159.292038	28.58642315	10.89999962	6.900000095	0	0	0	42	0
1	56	1	19.71	5.099439039	5.1	0.923978808	104	52	1	0	0	0	0	0	0	0	0	128.9575348	57.52212524	76.10169473	1	7.5	0	0	0	42	0
2	80	1	21.81	5.099439039	5.1	0.923978808	126	64	1	0	0	0	0	0	0	0	0	172.2007751	97.34513092	76.0771261	2	5.400000095	0	0	0	42	0
2	67	1	22.6	5.099439039	5.1	0.923978808	138	80	1	0	1	0	0	0	1	0	0	241.6988373	304.4247742	92.19346581	1.100000024	3.5	0	0	0	42	0
2	49	1	25.49	5.099439039	5.1	0.923978808	113	67	2	0	0	0	0	0	0	0	0	211.1969147	151.3274384	100.6471531	1.600000024	5.099999905	0	0	0	42	0
1	52	1	30.9	5.099439039	5.1	0.923978808	128	80	2	0	1	0	0	0	0	0	0	188.0308838	500	107.63499	16.29999924	4.800000191	0	0	0	42	0
2	48	1	29.66	7.299196709	6.6	0.923481365	112	60	2	0	0	0	0	0	0	0	0	217.374527	167.2566376	113.4806188	1.899999976	3.299999952	0	0	0	42	0
1	62	0	27.21	7.299196709	6.6	0.923481365	142	79	2	0	0	0	0	0	0	0	0	199.6139069	164.6017761	77.33544548	4.300000191	6.099999905	0	0	0	42	0
2	72	1	24.27	9.498955222	8.1	0.92321462	137	69	1	0	0	0	0	0	0	0	0	164.4787598	113.2743378	72.91830822	1.100000024	3.799999952	0	0	0	42	0
2	50	1	22.14	4.799472161	4.9	0.922797954	122	78	1	0	0	0	0	0	0	1	0	201.9305115	155.7522125	102.95196	0.600000024	3.599999905	0	0	0	42	0
2	52	1	22.35	4.799472161	4.9	0.922797954	116	70	1	0	0	1	0	0	0	0	0	137.8378448	74.33628082	101.4027173	0.300000012	4	0	0	0	42	0
2	49	1	21.73	4.799472161	4.9	0.922797954	121	75	3	0	0	0	0	0	0	0	0	132.0463409	73.45132446	107.9399174	0.100000001	2.799999952	0	0	0	42	0
1	69	1	27.82	4.799472161	4.9	0.922797954	128	91	2	0	0	0	0	0	0	1	0	157.5289612	82.30088806	95.89502701	0.699999988	3.700000048	0	0	0	42	0
1	69	1	21.06	6.999230255	6.4	0.92265097	132	74	1	0	0	0	0	0	0	0	0	152.895752	77.87610626	90.58068827	0.100000001	4.099999905	0	0	0	42	0
1	72	1	22.2	6.999230255	6.4	0.92265097	158	76	2	0	0	0	0	0	0	0	0	160.6177673	54.86725616	87.89201657	1	6	0	0	0	42	0
2	50	1	37.65	6.999230255	6.4	0.92265097	108	75	1	0	0	0	0	0	0	0	0	145.559845	182.3008881	109.0736442	3.700000048	3.799999952	0	0	0	42	0
2	52	1	34.75	6.699262952	6.2	0.921747792	120	76	1	0	0	0	0	0	0	0	0	151.7374573	107.9645996	102.8524394	1.899999976	5.699999809	1	0	1	42	0
2	50	1	24.82	6.699262952	6.2	0.921747792	109	65	1	0	0	0	0	0	0	0	1	194.2084961	116.8141556	112.3839728	0.300000012	3.5	0	1	1	42	0
1	52	1	28.9	6.699262952	6.2	0.921747792	130	88	1	1	0	0	0	0	0	1	0	208.4942169	178.7610626	91.63602169	9.5	6.599999905	0	0	0	42	0
2	70	1	26	6.699262952	6.2	0.921747792	127	74	1	1	0	0	0	0	0	1	0	220.4633179	263.7168274	73.5765823	1.299999952	7.300000191	0	0	0	42	0
2	59	1	18.64	6.699262952	6.2	0.921747792	106	65	1	1	0	0	0	0	0	1	0	192.664093	52.2123909	96.64465849	0.100000001	3.900000095	0	0	0	42	0
2	62	1	23.43	6.699262952	6.2	0.921747792	148	85	1	0	0	0	0	0	0	0	0	235.9073334	123.0088501	100.5240794	0.899999976	3.700000048	0	0	0	42	0
1	61	1	24.21	6.699262952	6.2	0.921747792	148	89	3	1	0	0	0	0	1	1	0	209.6525116	170.796463	64.7119359	2.099999905	7.099999905	0	0	0	42	0
1	55	1	23.76	6.699262952	6.2	0.921747792	143	94	2	0	0	0	0	0	0	0	0	164.4787598	204.4247742	99.54383472	1.299999952	7.400000095	0	0	0	42	0
1	61	1	27.64	6.699262952	6.2	0.921747792	147	76	2	1	0	0	0	0	0	1	0	180.6949768	96.46017456	93.70542496	2.099999905	6	0	0	0	42	0
2	60	1	28.82	6.699262952	6.2	0.921747792	114	77	1	0	0	0	0	0	0	0	0	194.9806976	133.6283112	101.4726422	19.60000038	4.599999905	0	0	0	42	0
2	48	1	23.63	6.699262952	6.2	0.921747792	131	84	1	0	0	0	0	0	0	0	0	227.4131317	190.2654877	107.8246472	2.099999905	4.5	0	0	0	42	0
1	45	1	22.28	5.379408181	5.3	0.921604965	128	78	2	0	0	0	0	0	0	0	0	191.1196899	123.8938065	111.3385676	1.100000024	5.5	0	0	0	42	0
2	54	1	17.05	4.49950486	4.7	0.921463211	91	63	1	0	0	0	0	0	0	0	0	133.2046356	168.1415863	103.4381743	0.400000006	3.200000048	0	0	0	42	0
1	54	1	22.46	4.49950486	4.7	0.921463211	122	89	1	0	0	0	0	0	0	0	0	161.0038605	61.06194687	99.29514909	0.100000001	3.700000048	0	0	0	42	0
2	48	1	24.03	4.49950486	4.7	0.921463211	105	65	3	0	0	0	0	0	0	0	0	125.4826279	47.7876091	98.49615375	0.5	2.799999952	0	0	0	42	0
2	72	1	24.33	6.399296071	6	0.920762025	123	70	3	0	1	0	0	0	1	1	0	226.2548218	229.203537	90.98438357	2.299999952	4.5	0	0	0	42	0
2	64	1	22.01	6.399296071	6	0.920762025	111	66	1	0	0	0	0	0	0	0	0	171.0424652	399.1150513	92.49130727	2.299999952	5.699999809	0	0	0	42	0
2	78	0	21.97	6.399296071	6	0.920762025	119	64	1	0	0	0	0	0	0	0	0	177.2200775	183.1858368	83.05896087	1	6.599999905	0	0	0	42	0
2	50	1	23.43	6.399296071	6	0.920762025	114	76	1	0	0	0	0	0	0	0	0	211.9691162	86.72566223	106.1249645	2.400000095	5.099999905	0	0	0	42	0
2	51	1	26.6	6.399296071	6	0.920762025	114	71	1	0	0	0	0	0	0	0	0	262.1621704	67.25663757	105.3820898	1.200000048	3.200000048	0	0	0	42	0
1	51	1	26.59	8.299086865	7.3	0.920382263	134	91	2	0	0	0	0	0	0	1	1	169.4980774	76.9911499	104.7966659	4.199999809	4.099999905	0	0	0	42	0
2	69	1	25.92	8.299086865	7.3	0.920382263	158	83	1	0	0	0	0	0	0	0	0	243.2432404	207.0796509	91.64880274	2.599999905	6	0	0	0	42	0
2	73	1	23.98	6.099329195	5.8	0.919681724	130	80	1	1	1	0	0	0	1	1	0	146.7181549	423.0088501	89.53229017	3.099999905	9.199999809	1	0	1	42	0
2	45	1	24.19	6.099329195	5.8	0.919681724	111	72	1	0	0	0	0	0	0	0	0	183.3976898	276.1062012	79.7156995	2.099999905	3.700000048	0	1	1	42	0
1	49	1	25.06	6.099329195	5.8	0.919681724	133	80	1	0	1	1	0	0	1	0	0	257.5289612	120.353981	106.6643578	0.5	5.800000191	0	1	1	42	0
1	61	1	24.29	6.099329195	5.8	0.919681724	140	68	2	0	0	0	0	0	0	1	0	169.8841705	57.52212524	30.65636422	1.100000024	5.099999905	0	0	0	42	0
2	57	1	24.11	6.099329195	5.8	0.919681724	166	93	1	1	0	0	0	0	0	1	0	244.0154419	120.353981	84.73187097	0.699999988	4.599999905	0	0	0	42	0
1	63	0	21.03	6.099329195	5.8	0.919681724	130	80	2	0	0	0	0	0	0	0	0	153.2818604	101.7699127	88.50247308	0.699999988	5.5	0	0	0	42	0
2	65	1	21.87	6.099329195	5.8	0.919681724	142	68	1	0	0	0	0	0	0	1	0	201.9305115	106.1946869	60.84086115	1.799999952	5	0	0	0	42	0
2	56	1	26.62	6.099329195	5.8	0.919681724	113	74	2	0	0	0	0	0	0	0	0	169.4980774	279.6460266	105.5637199	2	5.699999809	0	0	0	42	0
1	60	1	26.22	6.099329195	5.8	0.919681724	132	80	2	1	0	0	0	0	0	1	0	139.7683411	140.707962	68.42294213	3	9.899999619	0	0	0	42	0
2	52	1	28.31	6.099329195	5.8	0.919681724	113	78	1	0	0	0	0	0	0	0	0	148.2625427	53.9822998	93.29790108	0.5	3.299999952	0	0	0	42	0
1	47	1	20.37	6.099329195	5.8	0.919681724	111	65	2	0	0	0	0	0	0	0	0	191.1196899	64.60176849	111.8477498	0.600000024	5.5	0	0	0	42	0
2	63	1	24.66	6.099329195	5.8	0.919681724	115	57	1	0	0	0	0	0	0	0	0	200.3861084	109.7345123	79.97018732	1	4.199999809	0	0	0	42	0
2	55	1	26.43	9.898910777	8.4	0.91946041	128	78	1	0	0	0	0	0	0	1	1	247.4903564	163.7168121	114.1916287	2.400000095	3.900000095	0	0	0	42	0
2	67	1	23.81	9.598944323	8.2	0.9187351	127	67	1	0	0	0	0	0	0	0	1	252.895752	346.0177002	98.3230257	4.5	4.900000095	0	0	0	42	0
1	80	1	20.47	5.799361892	5.6	0.918492539	156	90	1	0	0	0	0	0	0	1	0	188.0308838	70.79646301	67.61172849	5.699999809	5.699999809	0	1	1	42	0
1	60	1	28.32	5.799361892	5.6	0.918492539	120	74	3	0	0	0	0	0	0	0	0	201.9305115	82.30088806	96.05380555	1.100000024	5.199999809	0	0	0	42	0
2	63	1	22.1	5.799361892	5.6	0.918492539	116	67	1	0	0	0	0	0	0	0	0	209.6525116	147.7876129	70.7978391	0.100000001	4.099999905	0	0	0	42	0
1	68	1	19.85	5.799361892	5.6	0.918492539	112	62	1	0	0	0	0	0	0	0	0	140.9266357	92.92035675	93.22449762	1.100000024	3	0	0	0	42	0
1	71	1	23.26	5.799361892	5.6	0.918492539	133	82	2	0	0	0	0	0	0	0	0	152.1235504	86.72566223	32.97029876	0.899999976	3.700000048	0	0	0	42	0
1	55	1	20.67	5.799361892	5.6	0.918492539	124	83	3	0	0	0	0	0	0	0	0	193.4362946	81.4159317	92.10593482	0.400000006	4.400000095	0	0	0	42	0
2	59	1	34.28	5.799361892	5.6	0.918492539	117	67	1	0	0	0	0	0	0	0	0	191.8918915	112.3893814	93.27896744	1.700000048	8.100000381	0	0	0	42	0
1	50	1	25.27	5.799361892	5.6	0.918492539	117	69	2	0	0	0	0	0	0	0	0	217.374527	176.1062012	85.15201225	1.399999976	5.099999905	0	0	0	42	0
2	77	1	21.68	5.799361892	5.6	0.918492539	128	59	1	0	1	0	0	0	0	1	0	205.0193024	103.5398254	50.90115044	2.299999952	4.5	0	0	0	42	0
2	55	1	25.26	5.799361892	5.6	0.918492539	140	78	2	0	0	0	0	0	0	0	0	196.5251007	105.3097305	99.17801993	0.600000024	3.400000095	0	0	0	42	0
1	65	1	19.61	5.799361892	5.6	0.918492539	121	78	2	0	0	0	0	0	0	0	0	200.3861084	204.4247742	82.09991917	0.699999988	6.900000095	0	0	0	42	0
2	51	1	23.41	5.799361892	5.6	0.918492539	139	87	1	1	0	0	0	0	0	1	0	114.671814	137.1681366	111.0344653	0.600000024	5.099999905	0	0	0	42	0
2	54	1	20.89	5.799361892	5.6	0.918492539	107	66	1	0	0	0	0	0	0	0	0	190.3474884	106.1946869	105.7710581	2.599999905	4.800000191	0	0	0	42	0
2	62	1	25.56	5.799361892	5.6	0.918492539	116	66	2	1	1	0	0	0	0	1	0	197.2973022	280.5309753	89.27066104	1.799999952	4.900000095	0	0	0	42	0
2	62	1	29.75	9.29897702	8	0.917964168	140	70	1	0	0	0	0	0	0	1	0	222.0077209	336.2831726	89.27066104	1.5	4.900000095	1	0	1	42	0
2	53	1	24.91	16.29820728	12.8	0.917588519	134	91	3	1	1	0	0	0	0	1	0	176.8339844	220.3539886	112.6429126	2	3.599999905	0	0	0	42	0
2	58	1	20.87	5.499395017	5.4	0.917177288	123	90	1	1	0	0	0	0	0	1	0	180.6949768	126.5486755	100.6964115	0.600000024	2.5	1	0	1	42	0
1	51	1	28.74	5.499395017	5.4	0.917177288	125	81	1	1	0	0	0	0	1	1	0	183.783783	315.0442505	92.81608476	1.700000048	5.199999809	1	0	1	42	0
2	46	1	28.67	5.499395017	5.4	0.917177288	120	79	1	0	0	0	0	0	0	1	0	223.552124	106.1946869	104.7308005	1	2.700000048	1	0	1	42	0
2	52	1	16.76	5.499395017	5.4	0.917177288	154	87	1	0	0	0	0	0	0	0	0	185.7142944	135.3982239	104.5167469	0.100000001	3.400000095	0	0	0	42	0
1	69	1	22.82	5.499395017	5.4	0.917177288	109	69	3	0	0	0	0	0	0	0	0	137.0656433	87.61061859	84.22164138	0.5	4.800000191	0	0	0	42	0
1	59	1	19.37	5.499395017	5.4	0.917177288	121	77	2	0	0	0	1	0	0	0	0	209.6525116	73.45132446	37.81848663	1.299999952	4	0	0	0	42	0
1	58	1	23.74	5.499395017	5.4	0.917177288	131	85	1	0	0	0	0	0	0	0	0	244.0154419	90.26548767	95.44285997	0.699999988	6.599999905	0	0	0	42	0
2	47	1	23.6	5.499395017	5.4	0.917177288	104	67	1	0	0	0	0	0	0	0	0	135.1351318	142.4778748	106.8400138	0.200000003	4.099999905	0	0	0	42	0
1	52	1	31.53	5.499395017	5.4	0.917177288	102	72	1	0	0	0	0	0	0	0	0	164.0926666	130.088501	98.55021311	1.399999976	7.400000095	0	0	0	42	0
1	58	0	23.81	5.499395017	5.4	0.917177288	128	75	1	0	0	0	0	0	0	0	0	162.1621704	75.22123718	101.3044385	6.699999809	3.599999905	0	0	0	42	0
1	46	1	24.93	5.499395017	5.4	0.917177288	121	80	2	0	0	0	0	0	0	1	0	127.7992325	81.4159317	100.476694	0.600000024	6.699999809	0	0	0	42	0
1	60	1	23.46	5.499395017	5.4	0.917177288	109	68	1	0	0	0	0	0	0	0	0	189.5752869	149.5575256	87.25592554	0.699999988	6	0	0	0	42	0
2	47	1	20.65	5.499395017	5.4	0.917177288	107	63	3	0	0	0	0	0	0	0	0	124.3243256	92.92035675	95.74866679	0.400000006	3.400000095	0	0	0	42	0
2	51	1	24.24	5.499395017	5.4	0.917177288	117	61	1	0	0	0	0	0	0	0	0	201.1583099	72.5663681	103.6376536	2	5.300000191	0	0	0	42	0
2	52	1	25.07	5.499395017	5.4	0.917177288	130	72	1	0	0	0	0	0	0	0	0	190.7335968	106.1946869	103.1525998	1.100000024	4	0	0	0	42	0
1	58	1	25.43	5.499395017	5.4	0.917177288	145	94	2	0	0	0	0	0	0	1	0	177.9922791	176.9911499	79.53926942	1.899999976	5	0	0	0	42	0
1	59	1	21.53	5.499395017	5.4	0.917177288	152	93	2	1	0	0	0	0	0	1	0	184.9420929	311.504425	86.86385388	1.200000048	4.800000191	0	0	0	42	0
2	56	1	23.01	5.499395017	5.4	0.917177288	113	74	1	0	0	0	0	0	0	0	0	167.1814728	148.6725616	105.2051731	1.100000024	3.5	0	0	0	42	0
2	61	1	32.13	5.499395017	5.4	0.917177288	120	72	1	0	0	0	0	0	0	0	0	257.5289612	104.4247818	93.23055504	1.200000048	4.300000191	0	0	0	42	0
1	51	1	24.86	5.499395017	5.4	0.917177288	130	74	2	0	0	0	0	0	0	0	0	199.6139069	135.3982239	101.4098842	1	5.800000191	0	0	0	42	0
2	53	1	24.94	5.499395017	5.4	0.917177288	127	83	1	0	0	1	1	0	0	0	0	212.3552094	197.3451385	101.837889	0.600000024	5.900000095	0	0	0	42	0
1	46	1	28.54	5.499395017	5.4	0.917177288	123	73	2	0	0	0	0	0	0	0	0	159.0733643	193.8053131	97.2580847	1	5.699999809	0	0	0	42	0
1	71	1	23.83	15.69827267	12.4	0.916633929	116	69	3	1	0	1	0	0	0	0	1	179.5366821	128.3185883	86.0562859	1.399999976	6.099999905	0	0	0	42	0
2	56	1	26.79	10.29886718	8.7	0.916024831	122	73	1	0	1	0	0	0	1	0	0	211.1969147	248.6725616	102.3749879	2	3.700000048	0	0	0	42	0
2	60	1	28.14	5.199428139	5.2	0.915714713	141	95	1	0	0	0	0	0	0	0	0	225.0965271	168.1415863	79.46583284	1.200000048	4.900000095	1	0	1	42	0
2	69	0	22.02	5.199428139	5.2	0.915714713	157	81	1	1	0	0	0	0	0	1	0	218.5328217	91.15044403	93.67434407	3.299999952	4.400000095	0	1	1	42	0
1	56	1	25.92	5.199428139	5.2	0.915714713	118	75	3	0	0	0	1	0	0	0	0	222.0077209	139.8230133	63.47112628	0.100000001	5.199999809	0	0	0	42	0
1	57	0	25.53	5.199428139	5.2	0.915714713	135	83	2	0	0	0	1	0	0	0	0	212.3552094	130.9734497	83.40548239	0.600000024	5.400000095	0	0	0	42	0
2	54	1	23.42	5.199428139	5.2	0.915714713	125	79	1	0	0	0	1	0	0	0	0	216.6023254	195.5752258	87.30181493	1.299999952	4.800000191	0	0	0	42	0
2	71	1	20.22	5.199428139	5.2	0.915714713	139	78	2	1	0	0	0	0	0	1	0	178.7644806	123.8938065	91.1810733	0.400000006	4.599999905	0	0	0	42	0
1	80	1	19.11	5.199428139	5.2	0.915714713	104	59	1	0	0	0	0	0	0	0	0	189.5752869	69.02655029	81.99747064	0.100000001	7	0	0	0	42	0
1	65	0	22.22	5.199428139	5.2	0.915714713	152	78	2	1	0	0	0	0	0	0	0	212.3552094	69.91150665	79.50101187	2	5.800000191	0	0	0	42	0
1	71	1	17.2	5.199428139	5.2	0.915714713	136	87	2	0	0	0	0	0	0	0	0	202.7026978	57.52212524	74.67125431	1.299999952	4.900000095	0	0	0	42	0
1	60	1	20.23	5.199428139	5.2	0.915714713	132	86	1	0	0	0	0	0	0	0	0	155.5984497	61.06194687	99.70512261	3.099999905	5.300000191	0	0	0	42	0
2	65	1	22.08	5.199428139	5.2	0.915714713	131	79	1	0	0	0	0	0	0	0	0	206.9498138	69.02655029	93.17852993	5.800000191	3.799999952	0	0	0	42	0
1	50	1	23.43	5.199428139	5.2	0.915714713	105	67	1	0	0	0	0	0	0	0	0	179.5366821	205.3097382	83.14411226	3.599999905	5.5	0	0	0	42	0
1	47	1	21.08	5.199428139	5.2	0.915714713	127	94	2	0	0	0	0	0	0	1	0	159.0733643	49.55752182	83.81340222	0.800000012	6.699999809	0	0	0	42	0
1	47	1	21.77	5.199428139	5.2	0.915714713	134	96	2	0	0	0	0	0	0	0	0	162.5482635	143.3628387	105.7793578	0.5	6.599999905	0	0	0	42	0
1	57	0	21.51	5.199428139	5.2	0.915714713	112	62	1	0	0	0	0	0	0	0	0	153.6679535	153.0973511	98.15509868	0.800000012	5.099999905	0	0	0	42	0
1	66	1	22.13	5.199428139	5.2	0.915714713	120	82	2	0	0	0	0	0	0	0	0	190.3474884	82.30088806	95.41290496	0.800000012	5.300000191	0	0	0	42	0
2	50	1	23.45	5.199428139	5.2	0.915714713	121	66	1	0	0	0	0	0	0	0	0	166.4092712	94.69026184	105.4838885	0.600000024	2.299999952	0	0	0	42	0
1	57	1	21	5.199428139	5.2	0.915714713	123	59	2	0	0	0	0	0	0	0	0	203.4748993	75.22123718	98.54727831	0.5	4.900000095	0	0	0	42	0
2	51	1	28.68	5.199428139	5.2	0.915714713	109	63	1	0	0	0	0	0	0	0	0	139.3822479	70.79646301	104.0016724	0.600000024	4.199999809	0	0	0	42	0
2	60	1	28.73	5.199428139	5.2	0.915714713	191	112	1	1	0	0	0	0	0	1	0	205.7915039	214.1592865	95.86135887	0.899999976	3.900000095	0	0	0	42	0
1	53	1	29.54	5.199428139	5.2	0.915714713	112	79	2	1	0	0	0	0	0	0	0	195.3667908	100	95.22684339	1.899999976	5	0	0	0	42	0
2	66	1	22.67	5.199428139	5.2	0.915714713	111	71	1	0	0	0	0	0	0	1	0	133.2046356	141.592926	97.34903493	1.200000048	4.599999905	0	0	0	42	0
1	74	1	19.56	5.199428139	5.2	0.915714713	112	64	3	0	0	0	0	0	0	0	0	137.4517365	87.61061859	84.57209945	1.200000048	4.699999809	0	0	0	42	0
1	55	1	31.13	6.799252053	6.3	0.915477589	142	79	1	1	0	0	0	0	0	1	0	150.5791473	344.2477722	103.077858	2.099999905	4.800000191	0	0	0	42	0
1	50	1	25.72	8.399075966	7.4	0.915330859	155	108	2	0	0	0	0	0	0	0	0	193.4362946	205.3097382	111.1375597	2.299999952	5.900000095	0	0	0	42	0
2	63	1	29.17	8.399075966	7.4	0.915330859	123	82	1	0	0	0	0	0	0	0	1	134.3629303	80.53097534	96.22011247	0.5	4.099999905	0	0	0	42	0
2	51	1	23.61	13.19854855	10.7	0.915104246	131	84	1	0	0	0	0	0	0	0	0	267.5675659	108.849556	117.3460669	2.799999952	4.400000095	0	0	0	42	0
2	54	1	30.16	9.698933424	8.3	0.914389877	104	61	1	0	0	0	0	0	0	0	0	211.9691162	264.6017761	103.9531394	2.299999952	5.099999905	0	0	0	42	0
1	64	1	23.29	6.499285172	6.1	0.91423339	122	68	2	0	0	0	0	0	0	0	0	172.9729767	500	86.33610849	5.800000191	6.300000191	0	0	0	42	0
2	77	0	24.85	6.499285172	6.1	0.91423339	128	65	2	1	0	1	0	0	0	1	0	182.2393799	184.0708008	79.59168738	4.400000095	4.599999905	0	0	0	42	0
2	64	1	26	6.499285172	6.1	0.91423339	109	66	2	0	0	0	0	0	0	0	0	198.4555969	61.06194687	99.86332924	1.200000048	2.400000095	0	0	0	42	0
2	48	1	27.97	6.499285172	6.1	0.91423339	128	84	2	0	0	0	0	0	0	0	0	179.1505737	411.504425	115.1599462	3.5	4.800000191	0	0	0	42	0
1	69	1	26.69	6.499285172	6.1	0.91423339	148	75	2	0	0	0	0	0	0	0	0	230.1158295	75.22123718	87.64157082	1	4.199999809	0	0	0	42	0
1	67	1	27.47	6.499285172	6.1	0.91423339	179	86	2	1	0	0	0	0	0	1	0	166.4092712	173.4513245	93.82507033	2.200000048	7.800000191	0	0	0	42	0
2	69	1	27.73	4.899461261	5	0.914078594	140	86	1	1	0	0	0	0	0	1	0	143.6293488	277.8760986	66.11176356	2.299999952	7.099999905	0	0	0	49	1
1	74	0	19.92	4.899461261	5	0.914078594	128	66	1	0	0	0	1	0	0	0	0	122.7799225	92.92035675	68.4436996	0.800000012	5.5	0	0	0	42	0
1	51	1	25.96	4.899461261	5	0.914078594	152	86	2	0	0	0	0	0	0	0	0	108.4942093	64.60176849	102.0343132	1.600000024	6.199999809	0	0	0	42	0
1	48	1	22.73	4.899461261	5	0.914078594	109	62	2	0	0	0	0	0	0	0	0	163.7065582	71.68141937	105.1595625	4.300000191	9.5	0	0	0	42	0
1	45	1	21.01	4.899461261	5	0.914078594	111	61	2	0	0	0	0	0	0	0	0	147.104248	44.24778748	106.0106838	0.100000001	5.5	0	0	0	42	0
1	52	1	25.21	4.899461261	5	0.914078594	119	81	2	0	0	0	0	0	0	0	0	157.9150543	61.06194687	102.4818937	0.300000012	4.599999905	0	0	0	42	0
2	77	1	22.16	4.899461261	5	0.914078594	166	87	1	0	0	0	0	0	0	1	0	249.4208527	239.8230133	86.84504372	0.100000001	3.5	0	0	0	42	0
2	50	1	18.92	4.899461261	5	0.914078594	116	78	1	0	0	0	0	0	0	0	0	175.2895813	92.03540039	94.44356159	2.400000095	4.5	0	0	0	42	0
1	48	1	22.84	4.899461261	5	0.914078594	112	72	2	0	0	0	0	0	0	0	0	184.1698914	187.6106262	112.1774616	1.799999952	6.300000191	0	0	0	42	0
1	56	1	22.56	4.899461261	5	0.914078594	104	60	3	0	0	0	1	0	0	0	0	140.5405426	83.18583679	97.63999853	6.800000191	4	0	0	0	42	0
2	45	1	22.48	4.899461261	5	0.914078594	108	68	1	0	0	0	0	0	0	0	0	159.0733643	92.92035675	107.2944943	0.5	3.900000095	0	0	0	42	0
1	78	1	40.1	7.799142209	7	0.913248502	141	71	3	1	0	0	1	0	0	1	1	164.0926666	194.6902618	45.78927279	5	4.699999809	0	0	0	42	0
1	58	1	29.38	7.799142209	7	0.913248502	120	60	2	0	0	0	0	0	0	0	0	234.3629303	361.9468994	81.7004173	4.800000191	8.199999809	0	0	0	42	0
2	67	1	20.74	6.199317875	5.9	0.912872607	124	71	1	0	0	0	0	0	0	0	0	194.5945892	82.30088806	74.76573266	0.100000001	4.199999809	1	0	1	42	0
2	78	1	20.38	6.199317875	5.9	0.912872607	133	63	1	0	1	0	0	0	0	0	0	227.7992249	207.9645996	58.03611336	4.900000095	6.699999809	0	0	0	42	0
1	74	1	20.04	6.199317875	5.9	0.912872607	131	77	1	0	0	0	0	0	0	0	0	177.9922791	87.61061859	83.99877554	1.700000048	5.400000095	0	0	0	42	0
2	60	0	27.45	6.199317875	5.9	0.912872607	125	67	1	0	0	0	0	0	0	0	0	198.0695038	146.9026489	100.6808413	4.199999809	4.300000191	0	0	0	42	0
1	48	1	20.16	6.199317875	5.9	0.912872607	106	67	2	0	0	0	0	0	0	0	0	198.8417053	100	107.8088349	0.5	5.099999905	0	0	0	42	0
2	74	0	22.65	6.199317875	5.9	0.912872607	126	81	1	0	0	0	0	0	0	0	0	158.6872559	86.72566223	89.66016258	0.800000012	3.900000095	0	0	0	42	0
2	50	1	27.26	6.199317875	5.9	0.912872607	126	79	1	0	0	0	0	0	0	0	0	225.0965271	267.2566223	106.1249645	1.299999952	5.300000191	0	0	0	42	0
1	60	1	28.01	6.199317875	5.9	0.912872607	121	72	2	1	0	0	0	0	0	1	0	147.8764496	162.8318634	81.7782849	1.700000048	6.699999809	0	0	0	42	0
2	53	1	30.55	9.098998818	7.9	0.912546266	151	85	1	0	0	0	0	0	0	1	0	179.5366821	326.5486755	100.2491986	8.300000191	6.400000095	0	0	0	42	0
1	52	1	22.83	4.59949396	4.8	0.91223601	122	74	2	0	0	0	0	0	0	0	0	189.5752869	241.592926	106.7366204	3.099999905	4.900000095	0	0	0	42	0
2	68	1	36.16	7.499174906	6.8	0.912086464	126	70	1	0	0	0	0	0	0	1	0	201.5444031	150.4424744	89.97749332	5.599999905	5.800000191	1	0	1	42	0
2	49	1	21.2	7.499174906	6.8	0.912086464	127	80	2	0	0	0	0	0	0	0	1	218.5328217	500	116.586461	4.699999809	3.299999952	0	0	0	42	0
1	60	0	23.16	7.499174906	6.8	0.912086464	151	91	2	0	0	0	0	0	0	1	0	163.7065582	67.25663757	101.5548919	0.800000012	3.299999952	0	0	0	42	0
1	69	0	19.98	5.899350993	5.7	0.911378185	159	77	2	1	1	0	0	0	1	1	0	193.822403	172.5663757	66.83377412	1.600000024	4.400000095	1	1	1	42	0
2	66	1	26.84	5.899350993	5.7	0.911378185	157	78	1	1	0	0	1	0	1	1	0	241.6988373	153.9822998	52.93020082	6.199999809	7.199999809	1	0	1	42	0
1	61	1	25.23	5.899350993	5.7	0.911378185	108	62	1	0	0	0	0	0	0	0	0	221.6216278	58.40707779	100.909455	2.099999905	7	0	0	0	42	0
2	62	1	22.19	5.899350993	5.7	0.911378185	126	60	1	0	0	0	0	0	0	0	0	213.8996124	245.1327362	93.74904058	0.400000006	3.700000048	0	0	0	42	0
2	72	0	25.34	5.899350993	5.7	0.911378185	110	69	1	0	0	0	0	0	0	0	0	228.1853333	181.4159241	28.7486843	1	3.799999952	0	0	0	42	0
1	51	1	28.13	5.899350993	5.7	0.911378185	136	86	2	0	0	0	0	0	0	0	0	232.8185425	268.1416016	84.78291324	4.800000191	7.599999905	0	0	0	42	0
1	49	1	28.96	5.899350993	5.7	0.911378185	133	84	2	0	0	0	0	0	0	0	0	190.7335968	246.0177002	101.8364886	1.899999976	5.5	0	0	0	42	0
2	63	1	21.62	5.899350993	5.7	0.911378185	136	70	3	1	0	0	0	0	0	1	0	164.8648682	115.9292068	96.33571784	1.5	3.5	0	0	0	42	0
1	45	1	28.3	5.899350993	5.7	0.911378185	79	126	2	0	0	0	0	0	0	0	0	183.3976898	195.5752258	112.6937743	1.399999976	6.5	0	0	0	42	0
1	65	1	22.65	5.899350993	5.7	0.911378185	101	65	3	0	0	0	0	0	0	0	0	138.9961395	138.9380493	88.85483359	1.100000024	4.599999905	0	0	0	42	0
2	49	1	22.53	5.899350993	5.7	0.911378185	108	59	1	0	0	0	0	0	0	0	0	132.8185272	83.18583679	111.0363814	1.299999952	3.200000048	0	0	0	42	0
2	73	1	25.9	5.899350993	5.7	0.911378185	132	69	1	1	0	0	0	0	0	1	0	201.9305115	169.911499	91.77572622	2.700000048	6	0	0	0	42	0
1	64	1	23.68	5.899350993	5.7	0.911378185	122	72	2	0	0	0	0	0	0	1	0	202.3166046	290.2654724	82.44490907	4.300000191	7	0	0	0	42	0
2	59	1	28.56	5.899350993	5.7	0.911378185	123	76	2	0	0	0	0	0	0	1	0	235.5212402	267.2566223	94.54961674	5.800000191	7.300000191	0	0	0	42	0
1	45	1	33.42	5.899350993	5.7	0.911378185	146	100	2	0	0	0	0	0	0	1	0	191.1196899	126.5486755	82.42350259	40.59999847	6.800000191	0	0	0	42	0
2	58	1	27.3	5.899350993	5.7	0.911378185	128	76	1	0	0	0	0	0	0	0	0	147.4903564	96.46017456	103.3887086	0.899999976	3	0	0	0	42	0
1	55	1	27.43	5.899350993	5.7	0.911378185	104	84	1	1	0	0	0	0	0	1	0	216.216217	336.2831726	85.52248218	2.5	5.300000191	0	0	0	42	0
2	63	0	25.27	5.899350993	5.7	0.911378185	114	56	2	0	0	0	0	0	1	0	0	213.1274109	72.5663681	82.38999313	1.700000048	6.300000191	0	0	0	42	0
2	63	1	19.92	5.899350993	5.7	0.911378185	131	76	1	0	0	0	0	0	0	0	0	244.7876434	76.10619354	96.9222797	2.900000095	3.700000048	0	0	0	42	0
1	51	1	27.64	5.899350993	5.7	0.911378185	147	94	2	0	0	0	0	0	0	1	0	208.4942169	172.5663757	101.2977553	0.899999976	6.699999809	0	0	0	42	0
1	65	1	23.67	5.899350993	5.7	0.911378185	140	77	2	0	0	0	0	0	0	1	0	205.7915039	101.7699127	92.73866041	2	4.800000191	0	0	0	42	0
1	76	0	20.42	5.169431325	5.2	0.910431723	163	79	3	0	0	0	0	0	0	0	0	158.3011627	64.60176849	68.18909385	1	5.099999905	0	0	0	49	1
2	75	1	23.47	11.09877913	9.3	0.909959755	177	104	1	0	0	0	0	0	0	1	0	181.8532867	100.8849564	72.99930634	0.600000024	6.800000191	0	1	1	42	0
2	72	0	19.81	5.599384118	5.5	0.909729345	131	60	1	0	0	0	0	0	0	0	0	182.6254883	50.44247818	92.66148092	0.300000012	3.299999952	1	1	1	42	0
2	53	1	22.6	5.599384118	5.5	0.909729345	125	74	1	1	0	0	0	0	0	1	0	178.3783875	117.6991119	104.5553158	1.200000048	3.299999952	1	1	1	42	0
1	70	1	22.53	5.599384118	5.5	0.909729345	127	66	1	0	0	0	0	0	0	0	0	198.8417053	111.504425	93.05703482	0.300000012	3.700000048	1	0	1	42	0
1	67	1	20.83	5.599384118	5.5	0.909729345	156	87	2	1	0	0	0	0	0	1	0	186.486496	114.1592941	84.04162781	1.299999952	5.800000191	0	0	0	49	1
1	82	1	25.25	5.599384118	5.5	0.909729345	136	73	1	1	0	0	0	0	0	1	0	204.2471008	143.3628387	75.74752983	18.39999962	6	0	0	0	49	1
2	70	1	26.05	5.599384118	5.5	0.909729345	152	92	1	1	0	0	0	0	0	1	0	240.1544495	169.0265503	89.55807849	2.700000048	7	0	0	0	42	0
1	47	1	20.21	5.599384118	5.5	0.909729345	112	64	1	0	0	0	0	0	0	0	0	157.1428528	53.09734344	93.43053011	2	5.900000095	0	0	0	42	0
1	49	1	23.8	5.599384118	5.5	0.909729345	103	64	1	0	0	0	0	0	0	0	0	151.3513489	73.45132446	103.9470008	0.699999988	4.5	0	0	0	42	0
1	48	1	18.97	5.599384118	5.5	0.909729345	108	69	3	0	0	0	0	0	0	0	0	129.7297363	63.71681213	102.4989595	0.300000012	5	0	0	0	42	0
2	45	1	21.54	5.599384118	5.5	0.909729345	108	68	1	0	0	0	0	0	0	0	0	195.7528992	192.9203491	105.9281637	0.699999988	5.300000191	0	0	0	42	0
2	53	1	24.87	5.599384118	5.5	0.909729345	106	72	3	0	0	0	0	0	0	0	0	239.3822479	146.0177002	100.0302879	0.899999976	5.099999905	0	0	0	42	0
1	65	1	20.83	5.599384118	5.5	0.909729345	150	81	2	1	0	0	0	0	0	1	0	157.1428528	71.68141937	95.6734813	0.5	5.800000191	0	0	0	42	0
2	48	1	21.86	5.599384118	5.5	0.909729345	135	77	2	0	0	0	0	0	0	0	0	189.1891937	82.30088806	103.7759545	0.200000003	4.300000191	0	0	0	42	0
1	46	1	17	5.599384118	5.5	0.909729345	140	92	3	0	0	0	0	0	0	0	0	263.7065735	188.495575	107.5807972	4.400000095	7.300000191	0	0	0	42	0
1	63	1	24.82	5.599384118	5.5	0.909729345	140	78	2	0	0	0	0	0	0	0	0	155.9845581	72.5663681	95.58344771	0.600000024	4.099999905	0	0	0	42	0
2	57	1	23.51	5.599384118	5.5	0.909729345	108	72	2	0	0	0	0	0	0	0	0	230.888031	114.1592941	89.41726518	0.600000024	4.800000191	0	0	0	42	0
2	68	0	23.09	5.599384118	5.5	0.909729345	106	65	1	0	0	0	0	0	0	0	0	240.9266357	111.504425	90.27302111	5.300000191	4.199999809	0	0	0	42	0
1	57	1	26.02	5.599384118	5.5	0.909729345	130	96	1	1	0	0	0	0	0	1	0	182.2393799	164.6017761	97.93338611	0.600000024	6.300000191	0	0	0	42	0
1	69	1	25.26	5.599384118	5.5	0.909729345	155	73	1	0	0	0	0	0	0	0	0	193.822403	51.32743454	88.92313146	1.200000048	4.5	0	0	0	42	0
1	50	1	21.9	5.599384118	5.5	0.909729345	133	73	2	0	0	0	0	0	0	0	0	194.9806976	126.5486755	95.25833591	1.799999952	6.599999905	0	0	0	42	0
2	48	1	28.02	5.599384118	5.5	0.909729345	125	77	1	0	0	0	0	0	0	0	0	174.9034729	136.2831879	89.47608854	0.699999988	4.699999809	0	0	0	42	0
2	60	1	18.07	5.599384118	5.5	0.909729345	136	75	1	0	0	0	0	0	0	0	0	223.1660309	90.26548767	96.56420391	0.5	3.099999905	0	0	0	42	0
1	51	0	27.71	5.599384118	5.5	0.909729345	119	80	1	1	0	0	0	0	0	1	0	174.9034729	177.8760986	82.67060884	2.599999905	6.699999809	0	0	0	42	0
1	60	1	26.3	6.899241154	6.4	0.909470229	120	67	1	0	0	0	0	0	0	0	0	196.1389923	185.8407135	89.98476307	2.299999952	5.099999905	0	0	0	42	0
1	53	1	21.9	6.899241154	6.4	0.909470229	114	69	2	0	1	0	0	0	1	0	0	219.3050232	84.95574951	104.6008201	0.600000024	5.5	0	0	0	42	0
2	60	1	28.45	6.899241154	6.4	0.909470229	110	69	1	0	0	0	0	0	0	0	0	185.7142944	301.7698975	98.98647869	2.900000095	6.599999905	0	0	0	42	0
2	63	1	27.23	10.79881183	9.1	0.909067416	150	72	1	0	0	0	0	0	0	0	0	236.2934418	246.0177002	99.16046293	0.5	4.599999905	1	0	1	42	0
1	53	0	31.77	12.09866929	10	0.908990931	99	156	2	0	0	0	0	0	1	1	0	185.328186	276.9911499	114.2076926	2.599999905	4.099999905	1	0	1	42	0
1	51	1	25.22	5.589385039	5.5	0.908104799	142	90	2	0	0	0	0	0	0	0	0	231.2741394	175.2212372	107.6955233	1.299999952	4.300000191	0	0	0	42	0
1	67	1	23.45	6.599274273	6.2	0.907990406	139	80	1	0	0	0	0	0	0	1	0	180.6949768	142.4778748	67.77936403	0.5	6.800000191	0	1	1	42	0
1	47	1	26.7	6.599274273	6.2	0.907990406	145	82	2	0	0	0	0	0	0	0	0	235.5212402	148.6725616	105.7793578	1.100000024	4	0	1	1	42	0
1	69	1	18.88	6.599274273	6.2	0.907990406	132	64	2	1	0	0	0	0	0	1	0	197.2973022	127.4336243	95.51920501	4.599999905	3.400000095	0	0	0	42	0
1	64	1	25.14	6.599274273	6.2	0.907990406	133	73	2	1	0	0	0	0	0	1	0	250.9652557	92.03540039	80.39418614	1.200000048	6.300000191	0	0	0	42	0
2	52	1	25.08	6.599274273	6.2	0.907990406	115	79	2	0	1	0	0	0	0	0	0	264.4787598	151.3274384	106.5007945	0.400000006	4.199999809	0	0	0	42	0
2	78	0	21.69	6.599274273	6.2	0.907990406	136	65	1	0	0	0	0	0	0	0	0	216.216217	345.1327515	66.95420427	1.600000024	6.699999809	0	0	0	42	0
1	45	1	19.78	6.599274273	6.2	0.907990406	108	78	1	0	0	0	0	0	1	0	1	177.2200775	136.2831879	113.3558251	1.5	5.800000191	0	0	0	42	0
1	68	1	23.67	5.29941724	5.3	0.907900846	126	73	2	1	1	0	1	0	1	1	0	174.9034729	100	68.05367569	33.79999924	7.699999809	1	0	1	49	1
1	50	1	24.2	5.29941724	5.3	0.907900846	130	84	2	0	0	0	0	0	0	0	0	193.0502014	64.60176849	101.7872763	0.899999976	4.5	1	0	1	42	0
2	55	1	18.64	5.29941724	5.3	0.907900846	114	77	1	0	0	0	0	0	0	0	0	198.8417053	65.48672485	94.84226384	0.400000006	4.300000191	1	0	1	42	0
1	59	1	24.53	5.29941724	5.3	0.907900846	117	77	2	1	0	0	0	0	0	1	0	157.5289612	96.46017456	100.6580188	0.800000012	5.800000191	1	0	1	42	0
1	76	1	23.1	5.29941724	5.3	0.907900846	157	68	1	0	0	0	0	0	0	0	0	141.3127441	137.1681366	77.19684398	2	5.400000095	0	1	1	42	0
1	74	1	18.95	5.29941724	5.3	0.907900846	130	73	2	1	0	0	0	0	0	1	0	182.6254883	107.9645996	27.94657892	1	6	0	1	1	42	0
2	64	1	18.81	5.29941724	5.3	0.907900846	177	92	3	0	0	0	0	0	0	0	0	217.7606201	136.2831879	68.58014094	0.300000012	5	0	0	0	49	1
2	60	1	19.87	5.29941724	5.3	0.907900846	118	76	1	0	0	0	1	0	0	0	0	161.3899689	73.45132446	104.3068133	2.299999952	3	0	0	0	42	0
2	53	1	22.19	5.29941724	5.3	0.907900846	113	75	1	0	0	0	0	0	0	0	0	194.2084961	80.53097534	99.27901741	0.699999988	4.199999809	0	0	0	42	0
1	60	1	22.2	5.29941724	5.3	0.907900846	101	64	2	0	0	0	0	0	0	0	0	152.5096588	159.292038	93.21374551	1.299999952	5.599999905	0	0	0	42	0
2	60	0	23.69	5.29941724	5.3	0.907900846	122	63	1	1	0	0	0	0	0	0	0	116.6023178	62.83185959	31.72372296	1.600000024	3.5	0	0	0	42	0
2	63	0	24.99	5.29941724	5.3	0.907900846	131	77	1	0	0	0	0	0	0	1	0	194.2084961	100	96.9222797	0.600000024	4.099999905	0	0	0	42	0
2	61	1	23.1	5.29941724	5.3	0.907900846	128	77	1	0	0	0	0	0	0	0	0	163.3204651	137.1681366	92.68979374	0.699999988	2.400000095	0	0	0	42	0
1	60	1	24.05	5.29941724	5.3	0.907900846	155	96	3	0	0	0	0	0	0	1	0	117.7606201	76.9911499	97.1629726	0.300000012	5.300000191	0	0	0	42	0
2	52	1	18.61	5.29941724	5.3	0.907900846	105	70	1	0	0	0	0	0	0	0	0	153.6679535	83.18583679	89.80531592	1.799999952	4.300000191	0	0	0	42	0
2	52	1	23.02	5.29941724	5.3	0.907900846	113	72	1	0	0	0	0	0	0	0	0	219.6911163	179.6460114	104.5167469	0.5	4.800000191	0	0	0	42	0
1	64	1	17.84	5.29941724	5.3	0.907900846	114	69	1	0	0	0	0	0	0	0	0	105.7915039	44.24778748	101.4918219	0.200000003	3.599999905	0	0	0	42	0
1	84	0	21.35	5.29941724	5.3	0.907900846	145	82	2	0	0	0	0	0	0	0	0	178.3783875	61.94690323	81.42876366	0.5	5.400000095	0	0	0	42	0
2	46	1	21.39	5.29941724	5.3	0.907900846	140	90	1	0	0	0	0	0	0	0	0	170.2702789	141.592926	105.8857764	3.299999952	5.699999809	0	0	0	42	0
1	50	1	30.25	5.29941724	5.3	0.907900846	141	98	1	0	0	0	0	0	0	0	0	172.2007751	125.6637192	105.9818869	0.800000012	5.599999905	0	0	0	42	0
2	54	0	19.15	5.29941724	5.3	0.907900846	107	69	1	0	0	0	0	0	0	0	0	174.1312714	89.38053131	106.1928517	2.599999905	3.700000048	0	0	0	42	0
1	45	1	28.67	5.29941724	5.3	0.907900846	130	81	3	0	0	0	0	0	0	0	0	237.0656433	139.8230133	112.6210321	2.599999905	5	0	0	0	42	0
1	48	1	21.37	5.29941724	5.3	0.907900846	104	70	2	0	0	0	0	0	1	0	0	156.3706512	119.4690247	99.07494363	1.5	4.900000095	0	0	0	42	0
2	53	1	23.09	3.999560205	4.4	0.90775311	93	62	1	0	0	0	0	0	0	0	0	163.3204651	148.6725616	106.0986381	0.800000012	3	0	0	0	42	0
1	65	1	25.46	6.299306976	6	0.906375104	106	63	1	1	0	0	0	0	0	1	0	191.5057983	161.9468994	90.86323273	1.399999976	4.900000095	1	0	1	42	0
1	53	1	23.6	6.299306976	6	0.906375104	117	77	1	0	0	0	0	0	0	0	0	195.7528992	143.3628387	93.40908497	1.200000048	7.199999809	0	0	0	42	0
1	53	1	26.94	6.299306976	6	0.906375104	153	86	2	0	0	0	0	0	0	0	0	203.0888062	129.203537	109.6451221	1.200000048	3.099999905	0	0	0	42	0
2	57	0	21.81	6.299306976	6	0.906375104	120	77	1	0	0	0	0	0	0	0	0	196.1389923	156.6371613	97.95743083	1.200000048	3.599999905	0	0	0	42	0
2	72	0	26.95	6.299306976	6	0.906375104	148	84	1	1	0	0	0	0	0	1	0	213.1274109	114.1592941	68.27389745	2	5.599999905	0	0	0	42	0
1	66	1	23.92	6.299306976	6	0.906375104	110	66	2	0	0	0	0	0	0	0	0	147.4903564	92.03540039	98.85350697	0.100000001	5.699999809	0	0	0	42	0
2	46	1	25.21	6.299306976	6	0.906375104	133	75	2	0	0	0	0	0	0	0	0	228.1853333	95.5752182	107.9099717	1.600000024	3.5	0	0	0	42	0
2	70	1	24.21	6.299306976	6	0.906375104	174	90	1	0	0	0	0	0	0	0	0	173.7451782	297.3451233	94.71449076	3.5	4.099999905	0	0	0	42	0
2	69	1	18.49	6.299306976	6	0.906375104	111	58	1	0	0	0	0	0	0	0	0	140.9266357	76.9911499	74.34555194	0.100000001	3.200000048	0	0	0	42	0
2	62	1	19.26	9.898910777	8.5	0.90607879	106	70	1	0	0	1	0	0	1	0	1	616.6022949	500	106.3268138	76	3.099999905	0	0	0	42	0
2	61	1	24.07	4.999449938	5.1	0.905861558	104	60	1	0	0	0	1	0	0	0	0	186.1003876	95.5752182	96.10720324	0.899999976	3.900000095	0	0	0	42	0
2	59	1	25.97	4.999449938	5.1	0.905861558	133	83	1	0	0	0	0	0	0	0	0	169.4980774	192.9203491	32.69709552	1.299999952	3.799999952	0	0	0	42	0
1	53	0	24.72	4.999449938	5.1	0.905861558	123	80	3	0	0	0	0	0	0	1	0	205.0193024	249.5575256	101.2397671	3.5	2.900000095	0	0	0	42	0
2	71	0	22.78	4.999449938	5.1	0.905861558	160	82	2	1	0	0	0	0	0	1	0	188.0308838	124.7787628	57.44548007	2	6.199999809	0	0	0	42	0
2	51	1	19.59	4.999449938	5.1	0.905861558	92	57	1	0	0	0	0	0	0	0	0	147.8764496	70.79646301	102.2883683	1.399999976	3.599999905	0	0	0	42	0
2	48	1	26.93	4.999449938	5.1	0.905861558	118	75	1	0	0	0	0	0	0	1	0	232.4324341	153.9822998	96.66988354	1.600000024	4.300000191	0	0	0	42	0
1	64	1	20.74	4.999449938	5.1	0.905861558	142	85	1	1	1	0	0	0	0	1	0	149.4208527	84.95574951	81.86574935	0.400000006	6.300000191	0	0	0	42	0
2	50	1	29.28	4.999449938	5.1	0.905861558	83	59	1	0	0	0	0	0	0	0	0	138.223938	85.84070587	106.0601492	1.100000024	2.099999905	0	0	0	42	0
2	59	1	24.6	4.999449938	5.1	0.905861558	107	63	1	0	0	0	0	0	0	0	0	165.2509613	103.5398254	85.49619451	1.200000048	3.299999952	0	0	0	42	0
2	50	1	26.4	4.999449938	5.1	0.905861558	103	63	3	0	0	0	0	0	0	0	0	167.9536743	191.1504364	106.5832207	2.099999905	3	0	0	0	42	0
2	46	1	22.18	4.999449938	5.1	0.905861558	94	67	2	0	0	0	0	0	0	0	0	181.4671783	91.15044403	106.6647935	1.299999952	3.900000095	0	0	0	42	0
2	51	1	24.46	4.999449938	5.1	0.905861558	129	90	1	0	0	0	0	0	0	0	0	199.2277985	93.80531311	102.9247735	0.899999976	3.799999952	0	0	0	42	0
1	75	1	23.71	4.999449938	5.1	0.905861558	106	59	1	0	0	0	0	0	0	0	0	177.9922791	96.46017456	95.3473211	0.699999988	6.800000191	0	0	0	42	0
1	47	1	18.91	4.999449938	5.1	0.905861558	130	89	2	0	0	0	0	0	0	0	0	121.6216202	207.0796509	106.4536515	1.100000024	6.400000095	0	0	0	42	0
1	74	0	23.57	4.999449938	5.1	0.905861558	117	72	1	0	0	0	0	0	0	0	0	186.1003876	53.9822998	86.47246561	1.200000048	5.699999809	0	0	0	42	0
2	46	1	22.19	4.999449938	5.1	0.905861558	111	78	1	0	0	0	0	0	0	0	0	189.5752869	146.9026489	94.85755373	3.299999952	4.400000095	0	0	0	42	0
1	53	1	23.62	7.299196709	6.7	0.905270583	161	101	2	1	0	0	0	0	0	1	0	228.1853333	423.0088501	79.32302323	2.900000095	10.10000038	0	0	0	42	0
2	59	1	28.48	7.299196709	6.7	0.905270583	115	72	1	0	0	0	0	0	0	1	0	203.4748993	137.1681366	97.5787609	1.299999952	6.400000095	0	0	0	42	0
2	52	1	24.18	5.999340094	5.8	0.90460496	124	76	3	0	1	0	0	0	0	0	0	206.1776123	117.6991119	64.48895972	4.5	8.199999809	1	0	1	42	0
2	55	1	25.37	5.999340094	5.8	0.90460496	112	82	1	0	0	0	0	0	0	0	1	142.0849457	153.9822998	94.48237348	2.5	6.199999809	1	0	1	42	0
1	65	1	24.52	5.999340094	5.8	0.90460496	124	74	2	0	1	0	0	0	0	0	0	180.6949768	104.4247818	84.12260708	0.400000006	5	1	0	1	42	0
1	71	1	23.31	5.999340094	5.8	0.90460496	125	80	2	0	0	0	0	0	0	0	0	195.3667908	125.6637192	85.65453718	1.5	5.599999905	1	0	1	42	0
1	53	1	21.78	5.999340094	5.8	0.90460496	98	59	2	0	0	0	1	0	0	0	0	139.7683411	104.4247818	88.56689281	2.299999952	4.300000191	0	0	0	42	0
2	62	1	29.5	5.999340094	5.8	0.90460496	131	74	1	0	1	0	0	0	0	0	0	174.1312714	155.7522125	99.72867509	1.399999976	4.900000095	0	0	0	42	0
1	62	1	22.44	5.999340094	5.8	0.90460496	128	70	1	0	0	0	0	0	0	0	0	168.3397675	180.5309753	70.98328535	2.799999952	3.700000048	0	0	0	42	0
1	54	1	25.75	5.999340094	5.8	0.90460496	81	149	2	1	1	1	0	0	0	1	0	201.9305115	100	88.56983459	9.800000191	5.400000095	0	0	0	42	0
1	59	1	26.19	5.999340094	5.8	0.90460496	113	77	1	1	1	0	1	0	1	1	0	333.9768372	255.7522125	30.38089627	5.800000191	5.5	0	0	0	42	0
1	59	1	24.16	5.999340094	5.8	0.90460496	122	79	2	0	0	0	0	0	0	0	0	215.4440155	305.3097229	77.54109687	3	6.300000191	0	0	0	42	0
1	66	1	18.53	5.999340094	5.8	0.90460496	121	62	2	0	0	0	0	0	0	0	0	160.2316589	143.3628387	89.74561803	1.600000024	6.300000191	0	0	0	42	0
2	54	1	18.12	5.999340094	5.8	0.90460496	105	62	1	0	0	0	0	0	0	0	0	245.559845	271.681427	76.98281376	2.900000095	6.199999809	0	0	0	42	0
1	71	1	26	5.999340094	5.8	0.90460496	133	74	2	1	0	0	0	0	0	1	0	171.8146667	130.088501	89.78125247	1.600000024	7.199999809	0	0	0	42	0
2	46	1	24.58	5.999340094	5.8	0.90460496	99	64	1	0	0	0	0	0	0	0	0	98.84169769	107.9645996	99.32740462	0.699999988	3.700000048	0	0	0	42	0
2	66	1	27.26	5.999340094	5.8	0.90460496	133	69	2	0	0	0	0	0	0	0	0	189.1891937	69.02655029	93.93299969	2.900000095	4.099999905	0	0	0	42	0
1	58	1	23.44	5.999340094	5.8	0.90460496	131	73	2	0	0	0	0	0	0	1	0	161.0038605	114.1592941	82.82164401	1	4.800000191	0	0	0	42	0
2	68	1	21.49	5.999340094	5.8	0.90460496	121	73	1	1	0	0	0	0	0	1	0	156.3706512	110.6194687	84.15566246	1.100000024	4.800000191	0	0	0	42	0
2	50	1	23.37	5.999340094	5.8	0.90460496	112	66	1	0	0	0	0	0	0	0	0	194.9806976	110.6194687	100.1359869	0.699999988	5.300000191	0	0	0	42	0
1	46	1	22.1	5.999340094	5.8	0.90460496	118	73	2	0	0	0	0	0	0	0	0	200.7722015	143.3628387	106.5861565	2.200000048	5	0	0	0	42	0
2	49	1	26.82	5.999340094	5.8	0.90460496	128	70	1	0	0	0	0	0	0	0	0	129.7297363	231.8584137	110.2100447	0.899999976	2.400000095	0	0	0	42	0
1	62	1	23.61	5.999340094	5.8	0.90460496	119	73	1	0	0	0	0	0	0	0	0	230.888031	263.7168274	77.54098661	1.299999952	8	0	0	0	42	0
1	59	1	18.97	5.279419081	5.3	0.904474744	133	81	2	0	0	0	0	0	0	0	0	180.6949768	88.49557495	99.6704534	1.299999952	5.300000191	0	0	0	42	0
2	49	1	26.03	8.299086865	7.4	0.904434052	123	76	1	1	0	1	0	0	0	1	1	133.9768372	92.03540039	109.05113	2.099999905	3.299999952	0	0	0	42	0
2	65	1	28.13	6.999230255	6.5	0.903709523	171	95	1	0	0	0	0	0	0	0	0	166.7953644	341.592926	91.39948403	3.700000048	2.900000095	0	0	0	42	0
2	61	1	21.53	6.999230255	6.5	0.903709523	104	63	1	0	0	0	0	0	0	0	0	186.8725891	164.6017761	87.2598153	1.200000048	5.300000191	0	0	0	42	0
1	64	1	24.84	6.999230255	6.5	0.903709523	123	59	2	0	0	1	0	0	0	0	1	174.9034729	46.90265656	97.12341954	1.5	4.800000191	0	0	0	42	0
2	78	0	21.86	4.69948306	4.9	0.903572978	153	88	1	0	0	0	0	0	0	0	0	180.6949768	168.1415863	26.12358005	1.200000048	6.199999809	0	1	1	42	0
1	50	1	20.54	4.69948306	4.9	0.903572978	117	63	2	0	0	0	0	0	0	0	0	115.0579147	80.53097534	101.5089445	0.5	5.599999905	0	0	0	42	0
1	69	1	24.91	4.69948306	4.9	0.903572978	104	71	1	0	0	0	0	0	0	0	0	127.4131317	96.46017456	87.13730478	0.899999976	4.599999905	0	0	0	42	0
2	50	0	22.03	4.69948306	4.9	0.903572978	106	62	2	0	0	0	0	0	0	0	0	189.5752869	86.72566223	99.55793531	0.699999988	4.900000095	0	0	0	42	0
1	46	1	23.09	4.69948306	4.9	0.903572978	117	75	2	0	0	0	0	0	0	0	0	159.8455658	40.70796585	104.9768758	0.5	4.800000191	0	0	0	42	0
1	49	1	24.63	4.69948306	4.9	0.903572978	108	62	2	0	0	0	0	0	0	0	0	161.0038605	87.61061859	107.1852052	1.299999952	5.599999905	0	0	0	42	0
1	69	1	26.73	5.699373219	5.6	0.902656512	109	66	1	0	0	0	0	0	0	0	0	153.6679535	361.9468994	61.52532696	8.600000381	6.800000191	1	0	1	42	0
1	48	1	25.09	5.699373219	5.6	0.902656512	100	66	1	0	0	0	0	0	0	0	0	205.4054108	142.4778748	110.9919772	0.899999976	4.900000095	1	0	1	42	0
1	57	1	23.65	5.699373219	5.6	0.902656512	123	78	2	0	0	0	0	0	1	0	0	134.7490387	125.6637192	96.16749224	0.899999976	6.199999809	0	1	1	42	0
2	58	0	21.91	5.699373219	5.6	0.902656512	124	78	1	0	1	1	0	0	0	0	0	193.4362946	107.0796432	101.1361708	0.600000024	3.099999905	0	1	1	42	0
1	73	1	18.14	5.699373219	5.6	0.902656512	155	90	1	0	0	0	0	0	0	0	0	176.447876	65.48672485	94.55697536	0.400000006	3.900000095	0	0	0	49	1
2	65	0	22.15	5.699373219	5.6	0.902656512	120	66	1	0	0	0	0	0	0	0	0	157.1428528	299.1150513	73.35633456	2.700000048	4.699999809	0	0	0	42	0
1	68	1	16.9	5.699373219	5.6	0.902656512	161	96	2	0	0	0	1	0	0	0	0	186.486496	63.71681213	94.6412133	1.299999952	5.800000191	0	0	0	42	0
1	62	1	24.13	5.699373219	5.6	0.902656512	122	70	2	0	0	0	0	0	0	0	0	151.7374573	99.11504364	94.23536678	1.799999952	4.5	0	0	0	42	0
2	52	1	23.32	5.699373219	5.6	0.902656512	140	85	1	0	1	0	0	0	0	1	0	190.3474884	160.1769867	102.2043001	1	3.700000048	0	0	0	42	0
1	53	0	22.68	5.699373219	5.6	0.902656512	110	60	1	0	0	0	0	0	0	0	0	140.9266357	96.46017456	103.708969	5.599999905	3.5	0	0	0	42	0
2	52	1	26.4	5.699373219	5.6	0.902656512	107	67	1	0	1	0	0	0	0	0	0	215.8301239	165.4867249	91.60437541	1.399999976	3.299999952	0	0	0	42	0
2	45	1	25.65	5.699373219	5.6	0.902656512	115	59	1	0	0	0	0	0	0	0	0	153.6679535	280.5309753	107.6628371	0.899999976	3.900000095	0	0	0	42	0
1	61	1	24.02	5.699373219	5.6	0.902656512	177	92	2	1	0	0	0	0	0	1	0	148.2625427	285.8406982	81.87954073	2.599999905	6	0	0	0	42	0
2	66	1	23.78	5.699373219	5.6	0.902656512	115	68	1	0	0	0	1	0	0	1	0	182.6254883	238.9380493	84.55929481	11.19999981	5.400000095	0	0	0	42	0
[truncated: 7,009 more rows]
